# Supplementary material for: Impact of electrolyte-rich dialysate during continuous renal replacement therapy on serum phosphate and potassium in ICU patients
Source: PLoS One. 2020 Sep 11;15(9):e0238867. doi: 10.1371/journal.pone.0238867 (PMC7485827; doi:10.1371/journal.pone.0238867)
Supplement: S1 Data — (XLS) [file pone.0238867.s001.xls]

## Sheet: Sheet1
group_cat	age	sex	duration	death	diag_cat	diag_main	apache2	mbp	gcs	repl_p	repl_k	ph0	ph1	ph2	ph3	ph4	ph5	pco0	pco1	pco2	pco3	pco4	pco5	hco0	hco1	hco2	hco3	hco4	hco5	be0	be1	be2	be3	be4	be5	na0	na1	na2	na3	na4	na5	k0	k1	k2	k3	k4	k5	hyperk	hypok_1
1	85	F	15	Y	2	N179	30	136	10	Y	Y	7.14	7.22	7.36	7.34	7.34	7.33	22	28.6	37.2	40.57	41.88	44.95	7.5	12.13	20.7	21.87	22.2	24.13	-21.5	-15.8	-5	-4.1	-3.8	-1.9	137	135.33	137	135	139	139	6.8	5.17	3.7	4.3	4.3	4.2	0	0
1	80	F	5	N	2	N179	28	96	15	Y	Y	7.39	7.43	7.41	7.46	7.42	7.43	33	26.8	31.58	31.9	37.33	38.2	20	18.1	20.08	22.57	24.4	25.23	-6.4	-6.4	-4.8	-1.5	-0.2	0.7	125		136	138	136	136	4.3		2.7	3.4	3.6	3.6	0
1	58	M	2	N	2	K7031	3	101	15	N	Y	7.394	7.4	7.43	7.38			33.1	33.65	34.7	42.07			20.4	21.1	23	24.73			-4.7	-3.9	-1.6	-0.7			129	129	135	135			3.5	3.5	3.1	3.6			0	0
1	51	M	3	Y	2	P219.02	14	45	3	Y	Y	7.194	7.19	7.32	7.33	7.41		42.8	47.8	35.92	43.13	34.93		16.6	18.53	18.62	22.93	22.37		-11.7	-9.8	-7.7	-3.2	-2.4		142	139.5	135	133	138		4.3	4.95	3.6	3.9	3.6		0	0
1	79	F	13	N	1	K8040	16	105	5	Y	Y	7.324	7.37	7.36	7.41	7.49	7.49	33.2	31.98	39.97	36.3	28.58	28.5	17.4	18.58	22.77	23.13	21.8	22	-8.8	-6.9	-2.9	-1.7	-1.7	-1.5	148	148	146	138	133	137	3.4	3.4	3.7	3.3	3.9	3.5	0	1
1	72	F	4	N	2	N319.01	10	114	10	N	Y	7.394	7.32	7.31	7.32	7.34	7.42	28.9	44.27	46.6	43.57	41.3	30.4	17.8	22.17	23.2	22.57	22.33	19.9	-7.3	-4.2	-3.3	-3.7	-3.6	-4.7	141	142.5	141	140	138	138	4.1	3.5	4	4	4.1	4	0	0
1	42	M	17	N	2	L891.04	12	109	3	Y	Y	7.38	7.1	7.21	7.25	7.26	7.31	27	48.9	51.5	52.54	52.33	49.03	16	15.4	20.6	23.38	23.83	25.03	-15.2	-14.4	-7.5	-4	-3.4	-1.4	129	134	135.25	132.5	133.5	134.67	3.8	4.8	4.18	3.95	3.48	3.47	0	0
1	83	M	2	N	1	A419	30	87	14	Y	Y	7.348	7.36	7.42	7.46			25.4	32.17	31	27			14.1	18.53	20.1	19.6			-11.7	-7.1	-4.6	-4.4			137	139.5	144.67	139			3.9	3.55	3.67	3.5			0	0
1	73	M	2	Y	1	A419	27	72	7	Y	Y	7.359	7.27	7.41	7.4			19.3	21.83	19	21.8			11	10.01	12.28	13.7			-14.7	-17.1	-12.5	-11.3			149	151.5	136.67	132			3.5	3.65	3.97	4.1			0	0
1	74	F	22	Y	1	J80	17	74	3	Y	Y	7.157	7.2	7.36	7.38	7.39	7.38	48.6	38.47	38.5	40.63	42.55	43.33	17.4	15.2	21.83	24.28	25.78	25.83	-11.6	-13.1	-3.8	-0.4	0.6	0.5	141	139.5	136	135.67	134.67	132.5	4.8	4.88	3.28	3.7	3.77	3.95	0	0
1	70	F	4	Y	1	J158	8	51	12	Y	Y	7.294	7.33	7.38	7.4	7.4	7.39	30.4	28.1	33.78	36.74	37.7	39.8	14.9	14.7	19.95	22.82	23.6	24.5	-11.8	-11.5	-5.4	-2.2	-1.4	-0.6	132	132	133	134	138	137	3.8	3.8	3.1	3.1	3.3	3.8	0	0
1	72	F	4	Y	1	J690.01	17	53	3	N	Y	7.13	7.23	7.32	7.12	7.14		52	38.38	36.07	41.68	39		17.3	15.98	18.87	13.93	13.03		-16.4	-11.7	-7.4	-15.6	-16.2		133	135.5	137.5	130.33	134		4.8	4.35	3.55	3.77	4.43		0	0
1	79	F	5	Y	1	N179	31	71	6	Y	Y	6.96	7.05	7.22	7.25	7.16	6.95	11	21	30.12	30.95	52.23	43.06	3	5.9	11.96	13.68	18.33	9.58	-24.8	-24.8	-16	-13.8	-10.6	-22.7	153		148	137.33	138.5	135.2	5.8		3.4	3.63	3.7	4.2	0
1	81	F	8	Y	2	K567	35	72	10	Y	Y	7.179	7.36	7.47	7.46	7.46	7.43	44.3	33.02	26.9	30.13	29.78	32.2	16.6	18.24	19.89	21.67	21.1	21.6	-11.9	-6.9	-3.9	-2.3	-3	-2.9	149	145.75	138.25	136.25	136	136.75	3.4	3.3	3.65	3.55	3.52	3.7	0	1
1	73	F	3	N	2	N179	26	62	14	N	Y	6.8	7.14	7.4	7.4	7.41		24	24.93	34.88	32.6	32.73			9.33	21.5	20.53	21		-26.4	-19.9	-3.6	-4.4	-3.8		134	133	138.67	137.75	140.33		7.3	4.83	3.53	3.45	3.4		0	0
1	94	M	4	Y	2	I509	6	85	15	Y	Y	7.501	7.47	7.44	7.45	7.45	7.37	26.9	31.13	36.13	32.47	25.96	19.6	21.2	22.53	24.53	22.77	18.02	11.65	-2.1	-1.4	0.2	-1.5	-6.2	-13.8	131	131	133	130	133	134	3.6	3.6	3.6	3.6	4	4.15	0	0
1	87	F	9	Y	1	J158	32	105	8	Y	Y	7.391	7.37	7.34	7.33	7.42	7.39	26.6	30.77	41.83	47.03	32.45	41.43	16.3	17.8	22.87	24.77	20.85	25.23	-8.9	-7.7	-3	-1.4	-3.9	0	139	139.5	138	138	139.33	138	3.9	3.45	4.1	3.6	3.57	3.83	0	0
1	52	F	15	Y	1	J189	29	145	9	Y	Y	7.542	7.42	7.31	7.36	7.3	7.3	26.9	36	46.67	39.73	50.43	49.38	23.3	22.82	23.8	22.5	24.73	24.55	0.6	-2	-2.7	-3.2	-1.9	-2	139	139	136.25	136.67	136.67	136.67	2.9	2.97	3.55	3.5	3.4	3.97	0	1
1	82	F	12	N	2	T630	45	119	14	Y	Y	7.392	7.41	7.41	7.44	7.42	7.42	27.8	29	33.47	32.4	37.1	35.27	17.1	18.65	21.33	22	23.8	23.13	-8	-6.1	-3.5	-2.4	-0.9	-1.5	140	140	137.67	136.33	134.67	136	3.5	3.5	3.47	3.73	3.57	3.8	0	0
1	47	F	7	N	1	R651.02	17	62	15	Y	Y	7.371	7.36	7.36	7.34	7.46	7.47	21.7	24.73	32.88	42.53	31	31.97	12.7	14.03	18.23	22.75	22.1	23.23	-12.8	-11.6	-7.5	-3.2	-2	-0.7	141	139.67	139.4	136.25	134.33	136.33	3.8	3.6	3.22	3.3	3.1	3.33	0	0
1	46	F	3	N	2	N179	22	100	11	Y	Y	7.34	7.45	7.4	7.48	7.42	7.5	33	28.55	31.8	31.4	32.8	27.2	17.8	19.93	19.84	23.45	21.5	21.5	-4.9	-4.3	-5.2	-0.2	-3.2	-1.9	134	141	139	139	139		5.2	3.9	4.3	3.3	4.7		0	0
1	66	M	4	N	1	A419	40	60	4	Y	Y	7.43	7.29	7.36	7.34	7.45	7.49	29	31.35	36.83	43.2	31.63	28.57	19.2	15.25	21.03	22.57	22.17	22.43	-12.2	-11.5	-4.6	-3.5	-2	-1.7	127	128.5	132	136.67	140	138	6	5.65	4.07	3.27	3.5	3.57	0	0
1	82	F	21	Y	1	I2149	33	91	7	N	Y	7.024	7.13	7.37	7.4	7.4	7.44	41.5	34.9	33.03	35.1	40.97	34.45	10.9	12.2	19.33	21.63	25.47	23.45	-20.2	-17.2	-6.2	-3.4	0.3	-0.9	138	137	135.67	137.33	139.33	139.33	5.9	4.95	3.63	3.6	3.53	4.03	0	0
1	35	M	3	N	2	L893	10	75	5	Y	Y	7.394	7.37	7.45	7.43	7.48		24.6	31.8	26.67	33.43	31.95		15.2	18.4	18.9	22.47	23.8		-9.9	-7.1	-5.2	-2	0.1		142	141	137	138.67	140		4	4.05	3.63	3.1	3.25		0	0
1	64	F	9	Y	2	N179	20	58	15	N	Y	7.181	7.17	7.35	7.37	7.37	7.37	27.1	26.15	29.55	37.6	38.37	39.23	10.2	9.65	16.35	21.77	22.13	22.3	-18.3	-19.1	-9.5	-3.7	-3.3	-3.3	128		135	136	135	136	5.7		3.45	4	4.3	5.3	1
1	81	M	3	Y	2	K746	8	78	13	Y	Y	7.472	7.45	7.41	7.38	7.27		30.1	32.05	40.05	40.3	53.15		22.2	22.65	25.8	23.93	24.6		-1.7	-1.5	1	-1.4	-2.5		145	146	143	140	137		4.1	4.05	2.7	3.9	4.1		0	0
1	84	F	10	Y	2	A154.03	21	94	14	Y	Y	7.443	7.42	7.47	7.45	7.39	7.46	27.1	31.33	28.97	32.55	37.06	33.23	18.7	20.03	21.17	22.38	22.34	23.47	-5.6	-4.7	-2.8	-1.8	-2.8	-0.6	135	135	135	133	136	133	4.6	4.6	3.63	3.5	3.7	3.9	0	0
1	86	F	2	Y	2	T887.06	13	65	8	N	Y	7.19	7.28	7.27	7.25			33.9	28.2	38.25	52.4			13.1	13.44	17.6	23.2			-15.3	-13.4	-9.5	-4.2			139	140.5	135	129			5.5	5.05	4	4.3			0	0
1	23	M	18	Y	2	I219	19	70	8	N	Y	7.426	7.45	7.37	7.4	7.39	7.45	32.1	27.76	38.69	38.3	41.46	33.72	21.3	19.3	22.37	24.01	24.92	23.82	-3.2	-4.9	-3.1	-1	-0.3	-0.3	140	140	140	137	137	136	3.8	3.7	3.3	3.9	3.9	3.3	0	0
1	75	M	13	Y	2	S3701	18	88	3	Y	Y	7.267	7.26	7.26	7.29	7.33	7.32	44	47.27	49.75	46.57	44.28	44.56	20.2	21.13	22.35	22.63	23.45	23.36	-6.9	-6.2	-5	-4.2	-2.7	-2.9	132	131.67	133	133	134	133	5.5	5.3	4.05	3.7	3.7	3.8	0	0
1	31	F	7	N	2	M328	12	67	3	Y	Y	7.25	7.3	7.34	7.39	7.45	7.47	24	29.93	30.6	34.52	30.78	27.28	10.5	14.78	16.7	20.7	21.26	20.03	-8.8	-11.9	-9.2	-4.5	-3	-3.7	132	132	131	134	136	137	3.5	3.73	3.8	3.9	3.5	3.9	0	0
1	67	M	4	N	1	A419	7	77	13	Y	Y	7.397	7.39	7.38	7.4	7.44	7.46	21.8	21.9	32.03	35.08	33.75	32.65	13.5	13.51	18.55	21.45	22.83	23.33	-11.5	-11.6	-6.9	-3.6	-1.6	-0.7	143	144	140	138.75	139.5	141	3.5	3.37	3.37	3.35	3.38	3.25	0	1
1	66	M	6	Y	1	J159	14	70	6	Y	Y	7.39	7.34	7.37	7.3	7.41	7.39	16.6	20.67	23.85	29.8	35.78	40.23	10.1	11.3	13.85	14.87	22.96	24.13	-15	-14.6	-11.7	-11.8	-1.8	-1	131	134.5	137	137.25	139.25	137	5.1	4.83	3.65	3.7	3.48	3.83	0	0
1	62	F	2	Y	1	J189	12	70	6	N	Y	7.273	7.3	7.21	7.19			35	38.28	47.05	42.28			16.3	19.08	18.68	16.18			-10.7	-7.5	-9.4	-12.3			147	143.33	137.25	134.67			3.4	3.6	3.75	4.43			0	0
1	70	M	3	N	2	N201	5	111	15	N	Y	7.14	7.4	7.42	7.43	7.43		19	23.9	34.9	36.03	34.5		6.5	15	22.33	24.07	23.07		-12.3	-10	-2.4	-0.5	-1.4		131	137	135	132	137		6.2	4.5	4.7	3.9	3.5		0	0
1	53	M	16	N	1	J159	7	121	10	Y	Y	7.247	7.23	7.29	7.34	7.34	7.31	36.3	41.81	46.4	44.8	43.23	47.13	16	17.59	22.65	24.33	23.67	24.17	-11.5	-10.2	-4.1	-1.6	-2.3	-2.3	150	147.83	140.33	137.33	136	134.67	4.5	4.38	3.93	3.9	4.07	3.9	0	0
1	85	F	9	Y	1	J189	18	70	3	Y	Y	7.213	7.19	7.3	7.32	7.29	7.32	47.4	48.32	42.73	46.9	55.54	47.98	19.2	18.68	21.4	24.1	26.74	24.84	-8.8	-9.7	-5.2	-2.3	-0.1	-1.5	111	114.8	130.67	131.83	130.83	131.25	5.6	5.46	3.53	3.7	3.73	3.88	0	0
1	76	M	14	Y	2	N179	20	83	0	Y	Y	7.432	7.38	7.35	7.3	7.29	7.3	31.9	40.03	43.53	53.17	57.38	53.88	21.5	23.67	23.88	26.03	27.83	26.9	-3	-1.7	-2	-0.7	1	0.3	141	141			137		3.5	3.5			3.6		0	0
1	79	M	6	N	2	F190	18	74	3	N	Y	7.34	7.23	7.22	7.29	7.32	7.36	38.7	54.16	50.4	53.3	44.67	41.2	21.1	22.69	20.92	25.77	23.2	23.67	-4.9	-5.1	-6.9	-1	-3.1	-1.9	153	149.5	143	131.25	136	138	3.1	2.75	2.3	3.7	3.77	3.8	0	1
1	63	F	5	Y	2	R310	10	85	8	N	Y	7.419	7.43	7.46	7.51	7.49	7.5	21.8	23.57	23.65	24.5	26.57	24.83	14.2	15.72	16.95	19.57	20.43	19.67	-10.5	-8.9	-7.1	-3.7	-3.1	-3.7	126	126.5	133	133	134	135	4.2	4.25	3.8	3.8	3.6	3.3	0	0
1	48	M	3	N	2	N179	21	85	14	Y	Y	7.523	7.45	7.51	7.47	7.54		17.4	21.47	23.67	27.33	21.53		14.4	14.97	18.5	20.1	18.67		-8.6	-9.2	-4.8	-3.7	-4	-3.7	143	143	140	140	139		2.9	3.2	3.8	3.6	3.5		0	1
1	81	F	9	Y	2	N179	30	116	6	Y	Y	7.33	7.35	7.45	7.43	7.45	7.45	25	22.8	25.47	33.6	32.93	34.33	13.2	12.6	17.83	22.33	22.7	24	-13.3	-13.3	-6.3	-2.2	-1.6	-0.1	133	139	137	135	136	132	6.2	5.6	3.5	3.1	3.6	3.7	0	0
1	67	F	3	N	1	A1830	10	81	10	N	Y	7.369	7.37	7.3	7.37	7.42		23.7	23.7	28.05	34.38	33.9		13.8	13.8	13.85	19.8	21.93		-11.7	-11.7	-12.8	-5.7	-2.8	-0.1	133	133	138.5	137.5	137.67		3.3	3.3	2.95	3.1	3.53		0	1
1	26	F	3	N	2	N178	16	103	14	Y	Y	7.283	7.32	7.39	7.42	7.44		28	31.18	31.1	34.83	32.9		13.4	16.33	19.15	22.9	22.5		-13.5	-9.9	-6	-1.7	-1.8		146	145.25	140.33	143	137		3.5	3.55	3.5	2.5	3.2		0	0
1	76	F	3	N	2	N179	24	102	8	Y	Y	7.17	7.24	7.41	7.45	7.48		24	26	26.33	30.33	27.65		8.8	11.3	16.53	21.5	20.9		-16.3	-16.3	-8.4	-2.6	-2.8		152		146	143	141		4.2		2.9	2.9	3		0
1	34	F	37	Y	2	I469	32	106	3	Y	Y	7.344	7.36	7.35	7.32	7.39	7.42	30.2	32.7	37.4	46.1	36.18	36.23	16.6	18.77	20.77	23.83	21.88	23.53	-9.4	-6.9	-5	-2.4	-3.3	-1.2	139	139	136	133	132	130	2.6	2.6	3.8	3.8	3.6	3.9	0	1
1	58	M	2	Y	1	K746	29	99	8	N	Y	7.388	7.3	7.11				26.4	32.4	50.02				16.1	15.8	15.6				-9.1	-11	-14.2	-2.4	-3.3	-1.2	136	136	134				4.5	4.5	4.5				0	0
1	79	M	5	N	1	A419	18	100	3	N	Y	7.49	7.4	7.38	7.4	7.37	7.39	28	38.93	38.33	38.74	39.53	37.6	21.3	23.97	22.73	23.96	22.95	22.6	-1.4	-1.1	-2.7	-1.1	-2.5	-2.7	141		138	138	137	136	4		3.7	3.5	4	3.8	0
1	73	M	3	Y	1	K550.03	37	58	3	Y	Y	7.311	7.27	7.35	7.38	7.36		32.6	37.16	39.6	36.03	32.4		16.6	17.33	22	21.57	18.5		-9.8	-9.7	-3.8	-3.7	-7.1	-2.7	137	137.17	136	135.5	138		6.1	5.03	3.55	3.65	3.7		0	0
1	76	M	2	Y	1	A419	21	71	15	N	Y	7.25	7.15	7.02				19	32.98	57.53				8.3	11.43	14.7				-13.7	-17.7	-16.4	-3.7	-7.1		143	139	138				4.3	4.05	4.4				0	0
1	32	M	5	N	2	K852	0	95	15	N	Y	7.31	7.37	7.38	7.41	7.4	7.38	35	36.87	38.8	39.27	39.8	41.13	17.6	21.4	22.97	24.93	24.43	24.63	-8.3	-4.1	-2.4	0.1	-0.6	-0.6	133	139	138	140	141	140	5.2	4.1	4.1	3.9	3.7	3.4	0	0
1	78	F	11	Y	2	N179	6	60	15	Y	Y	7.25	7.36	7.39	7.48	7.46	7.46	22	23.6	26.68	26.3	28.7	28.83	9.6	13.5	16.4	19.83	20.7	20.7	-12.1	-12.1	-8.8	-3.8	-3.3	-3.3	129	131	135	139	139	138	4.4	3.1	3.4	4.1	3.7	3.7	0	1
1	69	M	6	N	1	K8031.01	16	84	15	N	Y	7.412	7.43	7.37	7.33	7.37	7.39	24.4	33.06	39.05	46.7	43.6	40.68	15.7	21.88	22.45	24.93	25.97	24.65	-9.1	-2.7	-3.1	-1.2	0.2	-0.5	133	133	138	136	134	134	4.7	4.7	4.5	3.9	4	4	0	0
1	66	M	2	Y	1	J158	13	81	7	N	Y	7.425	7.37	7.08				40	40.45	60.43				26.5	23.75	17.7				1.9	-1.8	-12.5	-1.2	0.2	-0.5	137	137	133				3.4	3.4	4.5				0	1
1	59	M	5	N	2	I270	3	84	15	Y	Y	7.39	7.39	7.42	7.45	7.45	7.48	23.4	23.4	27.5	29.83	32.87	28.67	14.3	14.3	18.1	21.1	22.87	21.3	-10.9	-10.9	-6.5	-3.1	-1.4	-2.5	132	130	132	136	131	133	4.8	5.05	4.3	3.5	3.2	3.8	0	0
1	51	M	9	Y	1	I613	13	87	3	N	Y	7.264	7.32	7.39	7.36	7.38	7.29	25.8	29.6	33.6	39.75	35.73	49.83	11.8	15.53	20.63	22.13	21.47	23.7	-15.4	-10.8	-4.5	-3.6	-3.8	-3.2	136	136	136.33	137	137	136	4.1	3.87	3.8	4.37	3.9	4.1	0	0
1	63	M	2	Y	1	K650.06	15	79	3	N	Y	7.031	7.03	7.04				36.6	38	36.46				9.8	10.19	9.86				-21.2	-20.8	-21	-3.6	-3.8	-3.2	141	141	139				5.8	5.8	5.6				1	0
1	86	M	10	Y	1	K810	11	91	10	Y	Y	7.256	7.25	7.22	7.24	7.32	7.35	56	59.67	62.2	58.17	47.58	45.73	25.1	26.3	25.68	24.8	24.8	25.23	-2.2	-1.1	-2.2	-2.9	-1.5	-0.5	132	131.5	131.5	129	132	133	5.4	5.5	4.05	3.5	3.7	4.2	0	0
1	77	F	2	N	2	I608	17	62	3	Y	Y	7.28	7.32	7.4	7.42			13	21.7	31.1	32.7			6.1	11.2	19.43	21.1			-15.1	-15.1	-5.6	-3.7	-1.5	-0.5	149		141	141			2.7		2.8	3.3			0
1	73	M	3	Y	2	I509	17	74	3	N	Y	7.185	7.3	7.36	7.34	7.44		49.3	41.17	40.15	45.3	29.6		18.8	20.23	22.98	24.77	20.5		-9.7	-6.3	-2.6	-1.1	-3.8		134	132.5	129	132	131		4.5	4.7	4.1	4	4.4		0	0
1	64	M	4	N	1	J9609	15	97	3	Y	Y	7.407	7.31	7.33	7.4	7.42	7.44	31.3	53.47	48.5	41	36.8	34.4	19.9	26.43	25.97	25.43	24.1	23.23	-5	0	0.5	0.4	-0.6	-1.2	133	135.5	135	134	137	131	4.2	3.95	4.9	3.5	3.6	4.2	0	0
1	42	M	9	Y	2	N179	10	98	5	N	Y	7.237	7.27	7.31	7.29	7.38	7.39	50.7	42	41.63	49.16	35.07	34.4	21.8	19.22	20.96	23.87	20.9	21.17	-5.9	-8	-5.5	-2.9	-4.4	-3.9	143	143	138	136	136	131	5.2	5.2	5.4	4.6	4	3.6	1	0
1	78	M	3	Y	1	J159	14	69	7	N	Y	7.164	7.18	7.27	7.29	7.33		48.4	45.4	45.2	48.7	40.13		17.6	17.1	20.63	23.77	21.17		-11.3	-11.5	-6.5	-3	-4.9	-3.9	126	126	131	133	135		5.1	5.1	3.8	3.4	2.8		0	0
1	34	M	9	Y	1	A419	0	55	15	N	Y	7.28	7.36	7.32	7.32	7.34	7.31	28	29.05	43.7	45.67	43	47.37	13.2	16.73	22.28	23.73	23.03	23.73	-10.9	-8.9	-4	-2.6	-3.2	-2.5	132		134	134	130	132	4.2		3.6	3.8	3.7	3.7	0
1	70	F	7	Y	2	I469	17	81	3	Y	Y	7.19	7.3	7.23	7.4	7.35	7.4	59	42.07	54.98	34.27	38.96	34.45	22.5	20.7	21.26	21.13	20.9	21.18	-6	-6	-6.4	-3.9	-5	-3.9	132		136.5	137	134	135	4.9		4.15	3.6	4.6	3.2	0
1	44	M	5	Y	2	R570	12	102	3	N	Y	7.415	7.41	7.39	7.48	7.44	7.33	39.7	40.93	42.34	30.86	34.47	42.16	25.6	25.93	25.6	23.36	23.79	22.23	0.9	1.1	0.4	-0.3	-0.5	-3.9	149	149	140	139	137	136	4	4	4.2	4	4.5	4.8	0	0
1	73	F	3	N	2	N319	10	76	10	N	Y	7.38		7.39	7.42	7.42		34		38.88	37.33	38.77		20.1		23.66	24.57	24.9				-1.5	-0.1	0.2	-3.9	153		147	140	136		2.7		2.85	3.1	3.2		0
1	71	F	7	Y	1	N390	12	68	8	Y	Y	7.271	7.26	7.33	7.38	7.36	7.31	18.3	20.23	36.08	38.97	41.6	37.27	8.5	9.07	19.28	22.9	23.93	18.77	-18.6	-18.3	-6.9	-2.5	-1.6	-7.6	118	121	133	133	133	138	4.4	4.25	3.3	3.3	3.7	3.7	0	0
1	78	M	3	Y	1	J159	28	89	3	Y	Y	7.366	7.26	7.17	7.28	7.3		49.5	63.32	59	40.6	38.1		28.6	27.84	21.67	19.37	18.7		3.1	0.6	-7	-7.5	-8	-7.6	133	133	131	127	128		4.6	4.53	4.2	3.8	4.2		0	0
1	74	M	19	Y	1	K650	17	73	3	Y	Y	7.33	7.24	7.23	7.28	7.33	7.36	34	36.8	43.2	44.26	40.93	38.5	17.9	15.62	18.15	20.74	21.47	21.6	-11	-11.9	-9.6	-6.2	-4.8	-4.1	139	138	135.5	132	130.67	134.33	3.5	3.45	3.7	3.9	3.7	3.77	0	0
1	84	M	4	Y	2	I219	12	76	9	N	Y	7.257	7.2	7.27	7.26	7.23	7.07	48.4	55.73	44.1	51.53	56.43	68.7	21.8	22.1	20.2	23.4	23.57	19.9	-5.6	-6.1	-7	-3.8	-4.2	-10.6	141	141	132.5	132	130		5.6	5.6	4.05	3.4	3.2		0	0
1	70	M	2	N	2	K750	18	78	15	Y	Y	7.34	7.36	7.44	7.42			24	30.5	29.18	38.73			12.9	17.4	20.13	25.4			-8.2	-8.2	-4.2	0.8	-4.2	-10.6	133		137	136			4.5		4.2	3.5			0
1	73	F	14	Y	2	I509	26	73	8	Y	Y	7.283	7.32	7.39	7.34	7.4	7.4	37	42.15	39.12	42.33	39.23	39.3	17.7	22.03	23.32	22.8	24.4	24.1	-9.2	-4.3	-1.9	-3.2	-0.5	-0.9	139	139	138	135	133	135	3.6	3.6	4.1	2.8	3.7	3.5	0	0
1	60	M	5	Y	3	K2511	15	102	3	N	Y	6.91	7.21	7.33	7.31	7.19	7.18	37	57.95	42.98	44.8	72.18	70.87	7.4	23.18	22.75	22.23	27.4	26.57	-10	-5	-3.4	-4.3	-1.1	-2	150	136.5	139	135.33	131.33	134.67	4.8	3.65	3.8	4.13	3.87	3.8	0	0
1	79	M	2	Y	1	A1611.03	24	80	4	N	Y	7.35	7.21	7.12	6.99			42	51.17	54.93	43.8			23.2	20.83	18.25	10.6			-5.5	-7.1	-11.3	-21	-1.1	-2	146		144	134			4		3.9	5.3			1
1	66	F	6	Y	2	A199	5	94	15	Y	Y	7.46	7.41	7.42	7.42	7.4	7.42	26	21.2	27.35	34	35.55	31.7	18.5	13.6	17.85	22.17	21.85	20.58	-11.3	-11.3	-6.7	-2.5	-3.2	-4.1	132		137	136	135	135	3.2		3.3	3.6	3.2	3	0
1	32	M	2	N	2	E1410.01	22	72	15	Y	Y	7.056	7.24	7.42	7.43			16.4	22.67	42.1	42.1			4.7	10.39	27.48	27.77			-25.9	-17.3	2.8	3.2	-3.2	-4.1	126	138.75	141.17	141			3.7	3.74	2.93	3.03			0	0
1	59	M	17	N	1	J80	30	93	3	N	Y	7.245	7.29	7.42	7.43	7.41	7.42	45.5	40.58	34.3	35.07	37.64	36.06	19.9	19.48	22.36	23.29	23.83	23.37	-7.6	-7.4	-2.3	-1.3	-1.1	-1.3	138	138	134	136	135	134	6.1	6.1	3.7	3.6	4	3.7	0	0
1	75	F	5	Y	2	N179	36	59	15	Y	Y	7.36	7.31	7.38	7.38	7.33	7.37	25	28.7	36.1	44.1	53.27	47.2	14.1	14.45	21.37	26.07	28.27	27.73	-11.7	-12.1	-4	0.7	2.2	2.4	127	130	132	134	137	137	6.8	5	3.6	4	3.5	3.5	0	0
1	48	F	14	Y	1	N151	2	52	15	Y	Y	7.41	7.36	7.2	7.28	7.34	7.3	26	25	36.84	38.4	39.62	42.47	16.5	14.1	14.34	18.68	21.8	21.12	-11.3	-11.3	-13.9	-8.2	-4.1	-5.5	130		138.33	135	134.5	135	3.6		4.23	3.85	4	3.8	0
1	49	F	7	Y	1	R651.02	14	136	3	N	Y	7.066	7.2	7.29	7.29	7.23	7.25	55.1	38.42	32.7	28.4	26.85	34.33	16	15.06	15.73	13.73	11.43	15	-14.4	-13.1	-11.1	-13.1	-16.3	-12.5	137	137	133	136	136	137	3.3	3.3	3.9	4.1	3.8	3.8	0	1
1	78	M	5	Y	2	N19	31	66	8	N	Y	7.4	7.42	7.4	7.42	7.49	7.33	15	19.5	28.7	30.27	21.6	27.6	9.3	12.8	17.97	19.7	16.6	13.7	-11.8	-11.8	-7	-5	-6.9	-12.5	135		140	132	124	111	8.6		3.9	3.9	3.8	4.2	0
1	57	F	8	Y	2	N179	15	85	3	Y	Y	7.18		7.31	7.35	7.41	7.42	26		31.6	32.77	30.53	30.43	9.7		16.05	18.23	19.33	19.83			-10.4	-7.6	-5.4	-4.9	149		145	137	133.5	133.5	4.5		3.7	3.6	3.45	3.3	0
1	88	F	4	Y	2	E875	36	66	15	Y	Y	7.35	7.17	7.27	7.22	7.28		27	47.7	40.53	42.08	35.8		14.9	17.7	18.87	17.08	16.93		-11	-11	-8.2	-10.9	-9.9	-4.9	135		136	132.5	128		8		4	3.55	3.5		0
1	29	M	5	Y	1	J158	12	82	3	N	Y	7.344	7.34	7.32	7.31	7.34	7.37	48.4	49.45	52.53	53.5	49.57	45.93	26.6	26.55	27.03	27.17	26.73	27.03	0.7	0.5	0.7	0.7	0.7	1.6	136	136	136.75	136.67	137.33	138	5.2	4.78	3.88	3.93	3.77	3.77	0	0
1	77	F	30	Y	1	J159	11	119	10	Y	Y	7.479	7.44	7.41	7.39	7.41	7.42	43.1	43.98	43.66	40.6	36.56	35.9	32.4	29.74	27.88	24.36	22.9	23.46	8.6	5.3	3.1	-0.8	-2	-1.2	142	139.5	136	133	134	134	4	4.05	4.3	4	4.2	4.3	0	0
1	76	M	3	N	2	E872.01	17	107	3	Y	Y	7.529	7.46	7.36	7.44	7.5		28	34.33	46.23	33.87	27.85		23.6	24.07	26.6	23.3	21.75		0.7	0	1	-1	-1.8	-1.2	153	153	142	138	144		3.4	3.4	3.8	4.2	4.1		0	1
1	56	F	4	N	1	D619	3	83	15	N	Y	7.388	7.37	7.38	7.37	7.41	7.51	23.7	24.57	32.63	29.4	31.8	27.5	14.4	14.17	19.23	17.07	20.57	22	-10.7	-11.4	-6.1	-8.5	-4.2	-1.3	131	134.67	137.33	135.67	135	140	4.2	3.7	3.37	3.37	2.97	2.7	0	0
1	48	M	3	Y	1	J159	11	115	6	N	Y	7.066	7.18	7.27	7.28	7.21		146.8	111.88	58.93	56.17	54.7		42.5	37.32	27.27	26.73	22		12.1	8.8	0.1	-0.2	-6.1	-1.3	149	144.5	138.67	135.33	137		4.9	4.2	3.4	4	4.2		0	0
1	55	M	5	Y	2	I469	29	71	3	N	Y	6.93	7.14	7.33	7.41	7.42	7.36	94	39.85	29.83	29.57	33.01	37.06	19.7	12.54	15.74	19.11	21.26	21	-21.8	-16.7	-10.4	-5.7	-3.5	-4.7	146	140.5	138	136	135	134	4.7	3.8	4.8	4	3.4	4.1	0	0
1	71	M	2	N	2	T600	38	115	3	Y	Y	7.38	7.29	7.37	7.47			36	47.2	45.08	31.15			21.3	22.8	25.85	22.65			-4	-4	0.3	-1.3	-0.7	-1.6	134		135	135			3.4		3.5	3.55			0
1	63	F	3	Y	1	N10.03	9	35	9	N	Y	7.262	7.25	7.26	7.18	7.07		36.1	34.33	40.38	37	40.3		16.4	15.17	18.06	15.83	11.87		-10.8	-12.3	-9.3	-12.7	-18.5		145	142.5	136.25	131.75	130.33		4.4	4.85	3.73	3.58	4		0	0
1	35	F	7	N	2	I469	12	67	3	Y	Y	6.8	7.35	7.29	7.37	7.36	7.45	141	45.8	40.97	37.95	36.23	33.3		25.6	19.6	21.73	20.63	23.12	2.8	-0.2	-7.2	-3.8	-5	-1.2	140		140	137.33	140.25	137.5	5.4		3.4	3.67	3.05	3.05	0
1	85	F	5	N	1	N390	18	67	3	N	Y	7.293	7.27	7.31	7.31	7.31	7.32	31.7	36.03	44.7	48.19	46.74	46.48	15.5	16.68	22.88	24.41	23.7	24.28	-11.2	-10.4	-3.6	-2.1	-2.7	-2	138	136.5	136.67	136.33	137	135	4.2	4.85	3.67	3.33	3.8	3.8	0	0
1	81	F	5	N	1	K750	7	74	14	N	Y	7.37	7.3	7.33	7.37	7.44	7.46	24	28.68	33.5	35.6	30.8	27.73	13.9	14.02	17.6	20.68	20.88	19.7	-11.2	-12.7	-8.7	-3.5	-3.5	-4.4	137	138	139	135	134	134	3.8	3.9	4	3.6	3.8	3.7	0	0
1	84	F	7	Y	1	N390	9	75	12	Y	Y	7.29	7.35	7.39	7.42	7.37	7.47	32	27.2	31.78	28.88	28.87	24.73	15.4	15	19.15	18.88	16.8	17.95	-11.8	-10.9	-6.1	-5.7	-8.6	-6	126		130	136	141	138	3.6		3.4	3.5	3.5	3.5	0
1	77	F	5	Y	1	A419				N	Y	7.42		7.46	7.49	7.48		19		20.5	24.05	26.53		12.3		14.83	18.68	19.8				-9.2	-4.8	-3.9	-6	132		136	135	136		7.4		4.25	3.7	3.9		0
1	70	F	3	N	1	N179	11	70	8	Y	Y	7.521	7.47	7.46	7.43	7.4		34.3	38.7	36.05	38.07	39.25		28.3	28.25	25.55	25.53	24.4		5.3	4.5	1.5	1.1	-0.7		139	138	136.5	137.5	136.5		2.4	2.75	2.85	2.95	2.8		0	1
1	43	F	3	Y	1	I509	12	78	3	Y	Y	7.307	7.47	7.51	7.55	7.54		34.3	21.97	26.7	24.75	24.26		17.3	15.33	20.89	21.56	20.91		-9.2	-8.5	-2.4	-1	-1.8		131	133	133	134.5	134		3.3	3.1	3.35	3.4	3.75		0	1
1	68	F	11	Y	1	N179	17	104	3	Y	Y	7.31	7.26	7.32	7.32	7.31	7.31	39	41.9	47.07	46.74	47.48	48.85	19.6	18.87	24.27	24.33	24.05	24.55	-9.2	-8.5	-2.1	-1.9	-2.4	-2	133	132.5	134.5	135	137	134	5.1	3.7	3.85	3.3	3.5	3.7	0	0
1	84	M	2	N	1	A419	16	69	4	N	Y	7.52	7.38	7.41	7.41			28	29.7	29.26	31.85			22.9	17.8	18.86	20.3			-7.5	-7.5	-5.9	-4.6	-2.4	-2	136		136.5	138			4.3		3.4	3.4			0
1	64	M	33	Y	1	J158	13	65	5	Y	Y	7.151	7.19	7.28	7.29	7.25	7.32	52.7	48.04	46.9	48.33	51.7	47.63	18.6	18.48	22.33	23.07	22.86	24.77	-10.5	-9.9	-4.6	-3.8	-4.6	-1.5	139	139	131	131	135	133	4.6	4.6	3.8	3.6	4.2	2.9	0	0
1	61	F	15	Y	1	J159	8	60	10	Y	Y	7.515	7.42	7.34	7.32	7.34	7.34	25.3	32.13	41.34	45.93	44.77	44.47	20.6	20.97	22.3	23.83	24.23	24.4	-2.6	-3.6	-3.6	-2.5	-1.8	-1.5	127	127	130	133	133	134	3.8	3.8	3.7	4	4	4	0	0
1	72	F	4	N	2	I469	33	60	3	N	Y	6.94	7.16	7.39	7.45	7.43	7.49	42	39.85	30.08	33.93	34.5	27.2	9	14.3	18.45	23.47	22.9	21.1	-16.1	-14.4	-6.7	-0.7	-1.6	-2	139		135	135	131	137	4.8		3.5	3.75	3.45	3.5	0
1	22	F	5	Y	2	G931	12	126	3	Y	Y	7.42	7.39	7.5	7.46	7.47	7.5	27	20.93	22.33	21.98	23	21.47	17.5	13.43	17.7	15.85	16.8	16.8	-15.5	-11.8	-5.6	-8.1	-7.1	-6.6	139	145	143.33	135.25	137	134	3.8	2.5	3.27	3.43	3.1	3.27	0	1
2	72	M	3	N	1	N179	14	90	6	N	Y	7.365	7.34	7.35	7.38	7.44		28.9	39.17	40.17	36.47	31.5		16.7	20.9	22.43	21.53	21.55		-8.9	-5.1	-3.4	-3.8	-2.9	-6.6	147	145.5	143	144	142		3.7	3.65	3.9	3.9	4.3		0	0
2	89	M	37	N	1	J159	26	118	9	Y	Y	7.33	7.39	7.33	7.41	7.38	7.39	50	35.87	47.85	34.93	37.97	35.28	26.4	21.77	25.28	21.93	22.8	21.44	-3.4	-3.4	-0.9	-3	-2.5	-3.6	136		135	135	137	139	3.7		4.3	3.9	3.8	4	0
2	65	M	5	N	2	K7200	5	103	15	N	N	7.423	7.3	7.28	7.43	7.44	7.44	26.1	21	21.27	32.95	28.63	32.42	17.2	11.5	11	22	19.75	21.96	-7.4	-15.2	-16	-2.5	-4.6	-2.4	133	133	137.5	135.5	136.5	137.5	3.4	3.7	3.75	3.15	3.3	3.2	0	0
2	71	M	4	Y	1	B200.01	7	82	13	N	Y	7.144	7.13	7.17	7.12	7.04	7.13	63.3	61.49	53.95	65.6	79	59.7	21.9	20.46	19.92	20.53	21.2	20	-7.2	-9	-8.8	-9.1	-9.7	-9.4	121	121.33	126	131	131	132	4.1	4.33	3.95	3.8	4.1	4.3	0	0
2	47	F	2	Y	2	I469	14	73	3	N	N	6.8	7.36	7.36	7.3			53	27.53	34.56	33.5				15.68	19.28	16.6			-13.7	-9.9	-6.4	-10.1	-9.7	-9.4	132	144	139.33	133			8.4	4.4	4.43	4.53			0	0
2	42	M	3	N	1	K750	0	62	15	Y	Y	7.42	7.41	7.47	7.47	7.45		34	23.45	26.85	28.37	27.4		22.1	14.95	19.55	20.6	19.3		-10.6	-9.9	-4.4	-3.3	-4.8		132		134	135	133		3		4.1	3	3.2		0
2	64	F	4	N	1	N179	3	102	15	Y	Y	7.25	7.3	7.42	7.42	7.41	7.46	32	36.6	35.77	36.4	36.67	33.05	14	18.13	23.23	23.63	23.73	23.4	-12.9	-8.5	-1.5	-1.1	-1	-0.7	140	149	138	137	137	139	2.8	3.2	3.9	3.8	3.4	3.8	0	1
2	38	M	7	Y	2	K767	5	84	10	Y	Y	7.467	7.45	7.43	7.45	7.43	7.44	21.7	24.67	33.8	32.35	34.95	33.93	15.8	17.1	22.63	22.48	23.33	23.07	-8.1	-7.1	-1.9	-1.7	-1.2	-1.3	137	137	138.5	137	136	135.5	2.7	2.35	2.95	3.3	3.7	4.75	0	1
2	48	F	5	N	3	M2450	14	77	3	N	Y	7.27	7.25	7.41	7.41	7.38	7.42	29	34.9	26.83	31.18	38.03	29.63	13.3	14.98	17.15	20.08	22.85	19.37	-14	-12.4	-7.7	-4.3	-2.5	-5.3	136	132	134	135.5	136	141	2.5	2.9	3.35	3.15	3.4	3.1	0	1
2	79	M	6	N	1	N400	7	74	14	N	N	7.363	7.36	7.35	7.35	7.4	7.38	28.5	31.83	39.78	42.48	41.5	43.75	16.4	18.23	22.18	23.83	25.52	26.28	-9.2	-7.4	-3.6	-2	0.9	1	139	139	142	140	142	141	4.6	4.6	4.3	4.1	4	3.8	0	0
2	46	F	2	Y	1	A1690	2	72	15	N	Y	7.122	7.13	7.15	6.98			36.9	34.66	40.53	45.9			12.2	11.64	14.15	11			-17.4	-17.8	-14.9	-20.8	0.9	1	140	140	131	130.5			5.8	5	4	4.2			0	0
2	82	F	2	N	1	A419	42	62	6	Y	N	7.19	7.35	7.39	7.4			33	35.97	39.6	40.73			12.6	19.47	23.93	24.95			-11.2	-6.3	-1.3	-0.1			134		133	135			3.4		2.9	3.5			0
2	54	M	2	N	1	K750	14	79	3	N	Y	7.342	7.26	7.37	7.45			29.1	42.03	35.3	30.8			15.9	18.73	20.53	21.5			-10	-8.5	-5	-2.7			141	142	139	140			4	4.3	4	4.4			0	0
2	66	M	3	N	2	N179	45	90	3	N	N	7.083	7.33	7.4	7.45	7.48		81.3	40.35	39.63	32.25	28.43		24.5	19.67	24.5	22.78	21.4		-5.7	-6.5	-0.5	-1.4	-2.3		144	144	141	139	140		4	4	4.4	3.8	3.5		0	0
2	73	M	3	N	1	J690.01	13	84	7	Y	Y	7.376	7.37	7.41	7.36	7.35		36.7	37.3	35.95	36.55	42.87		21.7	21.9	22.65	25.3	23.63		-3.7	-3.6	-1.7	-0.4	-2.2		132	132	136	140	140		4.1	4.1	4.2	4.1	3.8		0	0
2	79	M	11	Y	2	N179	18	122	3	Y	Y	7.44	7.41	7.41	7.44	7.46	7.45	27	26.65	28.03	31.33	29.93	31.53	18.3	16.45	17.93	21.4	21.43	22.2	-11.2	-8.4	-6.8	-2.9	-2.6	-2	129		136	137	138	139	4.5		3.8	3.7	3.5	3.9	0
2	52	M	2	N	2	N179	2	103	15	Y	Y	7.26	7.35	7.36	7.37			18	27.95	35.18	32.9			8.1	15.05	19.43	19.3			-13.4	-10.8	-6.3	-6.1	-2.6	-2	128	145	143	135			4	2.6	3.13	4.1			0	1
2	24	M	22	N	1	G931	24	69	3	N	Y	7.343	7.34	7.39	7.41	7.39	7.4	49.3	50.05	41.73	38.47	43.13	40.33	27	27.3	25.5	24.6	26.03	25.2	1.1	1.4	0.4	-0.3	0.8	0.2	135	135	139	138	136	137	4	4	4.1	4.3	4.5	4.4	0	0
2	52	F	4	N	1	N179	28	53	7	N	Y	6.9	7.21	7.22	7.32	7.38	7.42	17	22.97	30.1	33.93	38.03	39.27	3.3	9.33	12.37	17.67	22.7	25.03	-20	-18.7	-15.6	-8.6	-2.6	0.4	125		135	136	137	138	4.3		2.8	3.2	2.9	3.8	0
2	77	F	8	N	1	J690.01	6	68	0	Y	Y	7.291	7.28	7.34	7.44	7.42	7.43	25.1	29.4	26.65	30.26	37.3	34.43	12.2	13.8	14.2	20.66	24.53	23.03	-14.6	-13.2	-12	-3.7	-0.1	-1.5	138	138	140	137	136	139	4.8	4.8	4.6	3.65	3.9	4	0	0
2	73	F	2	N	2	L893.01	15	73	5	Y	Y	7.322	7.22	7.35	7.45			21.2	31.55	29.13	28.83			11.1	12.68	16.1	19.95			-15.2	-15.2	-9.7	-4.2	-0.1	-1.5	137	138	138.5	137.5			3.1	3.5	3.3	2.95			0	0
2	53	M	21	Y	2	K7031	6	75	11	Y	Y	7.447	7.43	7.41	7.45	7.48	7.4	27.8	33.2	41.4	37.53	35.93	43.4	19.4	21.95	26.3	26.37	26.67	27.1	-4.9	-2.7	1.4	2.2	2.9	2.1	129	129	131			133	3.7	3.7	3.8			4.3	0	0
2	80	F	15	Y	2	S72090	7	85	14	Y	N	7.477	7.35	7.25	7.37	7.42	7.46	25	23.43	28.12	32.75	32.72	31.7	18.6	13.53	12.42	19.05	21.46	22.4	-5.1	-12.2	-15	-6.5	-3.2	-1.6	131	131.5	138	135	138	137	6.3	5.5	3.9	4.4	4.5	3.9	0	0
2	50	M	4	Y	1	N179	34	54	3	N	Y	7.1	7.19	7.22	7.3	7.31	7.22	95	84.5	52.3	52.23	51.65	70.7	29.5	32.2	21.33	25.83	26.25	28.15	3.7	3.7	-6.6	-0.8	-0.2	0.3	172		154	138	134	136	4.3		3.9	4.7	4.3	4.1	0
2	69	M	4	N	1	K559.01	14	53	6	N	Y	7.331	7.34	7.37	7.41	7.38	7.37	34.8	30.2	31.63	34.13	41.4	43.5	18.6	16.56	18.17	21.68	24.73	25	-7.5	-9.3	-7.4	-3.2	-0.6	-0.5	139	140.25	139	140	140.5	140	4.2	3.98	3.65	3.45	3.6	3.7	0	0
2	80	M	7	Y	2	E1110	6	87	0	Y	Y	6.93	7.09	7.28	7.3	7.34	7.36	18	32.6	34.74	43.03	42.13	38.63	3.8	10.3	17.06	21.52	23	21.9	-23.6	-19.7	-9.7	-5.1	-2.9	-3.7	124	135	136.17	134	135	134	6.1	3.75	4.3	4.35	4.7	4.7	0	0
2	71	F	2	Y	1	N390	21	106	11	N	Y	7.369	7.43	7.35	7.28			35.5	25.47	23.95	30.85			20.7	17.02	12.58	12.75			-4.8	-7.5	-13.2	-14.2	-2.9	-3.7	161	148.75	144	148			2.6	3.53	4.2	5.4			1	0
2	85	F	2	N	2	E875	6	97	15	N	Y	7.19	7.36	7.4	7.41			25	29.8	38.9	38			9.5	16.9	24.4	24.35			-8.8	-8.8	-0.6	-0.5			127	136	139	142			6.4	4.8	3.5	3.7			0	0
2	62	M	3	N	1	A419	5	89	13	Y	Y	7.37	7.34	7.35	7.41	7.44		26	22.75	26.65	29.16	33.18		15	12.35	14.63	18.74	22.45		-14.4	-13.7	-11.2	-6	-2		134	137	139	138	137		3.2	3.4	4	3.4	3.1		0	1
2	80	M	2	Y	2	K922	18	92	3	N	Y	7.309	7.26	7.08				30.4	35.13	39.52				15.4	15.8	12.12				-11.1	-11.5	-18	-6	-2		138	137	135				3.8	4	4.6				0	0
2	40	F	3	N	2	E1020	0	75	15	N	Y	7.09	7.28	7.32	7.38	7.41		12	24.71	21.56	31.45	31.87		3.6	11.69	11.42	18.65	20.27		-19.8	-15.3	-14.9	-6.7	-4.6		139	138	135.33	138	134		3.9	3.43	3.6	3.25	2.8		0	1
2	74	M	9	N	1	J159	22	87	15	N	Y	7.27	7.38	7.4	7.46	7.46	7.41	24	26.54	35.93	29.63	32.85	37.67	11	15.93	22.57	21.2	23.18	23.77	-11.2	-9.3	-2.4	-2.8	-0.9	-1.1	120		131	132	134	133	5.2		4.1	4.4	4.4	4.2	0
2	78	M	2	N	2	N179	23	96	15	N	Y	7.347	7.33	7.31	7.35			52.2	55.97	55.85	46.13			28.9	29.4	27.95	25.73			3.1	3.3	1.4	-0.1	-0.9	-1.1	139	140.25	139	136			6	5.3	4.05	4.15			0	0
2	74	M	2	N	1	A099	12	107	8	Y	Y	7.31	7.39	7.43	7.45			22	23.08	33.4	26.9			11.1	14.4	22.03	18.7			-15.1	-10.7	-2.6	-5.6			124	137	138	134			6.3	4.2	3.4	3.7			0	0
2	56	F	9	N	1	A419	5	99	13	Y	Y	7.16	7.3	7.26	7.32	7.27	7.31	15	27.68	39.73	40.9	49.7	44.83	5.3	13.73	18.03	20.7	23.07	22.83	-16.3	-12.9	-9.2	-5.7	-4.1	-3.6	132	140	135	138	137	137	5.1	3.7	3.8	3.9	3.9	3.9	0	0
2	80	F	28	Y	1	J80	27	75	8	Y	Y	7.185	7.23	7.28	7.32	7.33	7.33	54	45.46	49.58	44.28	48.5	44.53	20.6	18.96	23.13	23.28	25.6	23.87	-7.9	-8.9	-3.9	-3	-0.6	-2.2	145	145	132	134	139	137	4.9	4.9	3.3	3.6	3.7	3.5	0	0
2	90	F	6	Y	1	K650	7	78	14	Y	Y	7.37	7.26	7.37	7.39	7.39	7.41	37	35.45	32.58	37.88	37.35	36.83	21.4	15.88	18.88	22.98	22.95	23.43	-9.8	-11.3	-6.6	-2.2	-2.1	-1.4	130	133.25	134	136	136	135	4.4	4.13	2.5	3.5	3.9	3.9	0	0
2	75	M	2	N	2	I639	13	90	8	N	Y	7.35	7.4	7.44	7.42			28	28	28.53	30.33			15.5	17.6	19.33	19.88			-8.5	-7.4	-5	-4.8	-2.1	-1.4	134	137	141	141			4	3.5	3.53	3.5			0	0
2	60	M	3	N	2	N179	26	93	15	N	Y	7.407	7.39	7.43	7.43	7.45		19.3	27.1	29.23	35.68	31.5		12.2	16.4	19.33	23.52	22.1		-12.6	-8.8	-5.2	-1.1	-2		117	118.33	126	123	127		4.4	3.73	2.9	3.7	3.4		0	0
2	75	M	14	Y	1	K810	14	110	6	Y	N	7.399	7.35	7.27	7.43	7.45	7.45	27.9	26.13	31.2	25.13	26	27.17	17.4	14.53	14.4	17.03	18.07	19.03	-7.6	-11.4	-12.7	-7.4	-6.2	-5.2	151	149	140	134	134.5	137	3.2	3.5	3.5	4.1	4.05	3.65	0	0
2	57	M	2	Y	1	R572	9	107	9	N	Y	7.227	7.2	7.19	6.98			60	53.29	39.75	27.15			25.2	20.08	15.32	6.45			-2.6	-8.1	-13.1	-25.4	-6.2	-5.2	144	143.67	142	136			3.4	3.8	3.8	6.8			1	0
2	80	M	2	N	2	N179	20	93	14	Y	Y	7.439	7.41	7.42	7.46			28.3	35.43	36.8	29.6			19.4	22.5	23.77	21.4			-5	-2.3	-1	-2.6			140	140	141	139			3.6	3.6	3.2	3.4			0	0
2	59	M	2	Y	3	S32040	14	58	4	N	N	7.069	7.12	7.33	7.32			53	38.4	32	31.74			15.4	12.28	17.14	16.59			-14.9	-17.3	-9	-9.7			144	148.17	145.5	135			4.2	3.98	4.4	4.45			0	0
2	89	M	4	N	1	J159	18	52	3	Y	Y	7.225	7.19	7.3	7.37	7.42	7.44	35.8	42.8	44.18	37.97	31.9	27.78	15	16.4	21.65	21.9	20.68	18.95	-12.8	-12	-5.1	-3.6	-4.1	-5.4	136	136	133	136	137	140	4.2	4.2	5	4.6	4.4	4.1	0	0
2	75	F	8	Y	1	J159	40	84	4	Y	Y	7.42	7.29	7.32	7.31	7.28	7.27	39	43.75	42.44	48.8	56.53	58.4	25.3	21.3	21.84	24.38	26.5	27	-6.4	-5.5	-4.5	-2.1	-0.5	-0.1	136		136	136	137	137	2.6		3.9	3.9	3.9	4.1	0
2	82	M	6	Y	1	J4499.01	11	87	10	N	Y	7.368	7.31	7.39	7.34	7.29	7.26	41.3	48.35	39.67	49.74	59.1	62.63	24	24.5	24.17	26.82	28.67	27.98	-1.6	-2	-1	0.8	1.9	0.6	150	150	143	137	135	134	4.9	4.9	4.3	4	4.2	4.4	0	0
2	46	F	27	N	3	K702	2	104	15	Y	Y	7.361	7.25	7.41	7.51	7.49	7.45	31	44.45	28.95	26.5	28.77	31.65	17.7	19.1	18.55	21.33	21.9	22.35	-7.9	-8.2	-6.2	-1.9	-1.7	-1.8	132	131.67	134	135	135	136	4.1	4.27	4	3.85	3.7	3.8	0	0
2	62	M	5	Y	2	K709	7	65	11	N	Y	7.328	7.35	7.37	7.37	7.4	7.43	30.1	32.25	40.15	39.15	37.17	36	15.9	17.96	23.22	23.03	22.97	23.83	-10.2	-7.9	-2.2	-2.4	-2.1	-0.7	148	146	136	133	133	133	4.8	4.55	3.9	3.9	4.2	4.2	0	0
2	79	M	18	Y	1	J4492.01	37	85	7	Y	Y	7.192	7.2	7.27	7.22	7.27	7.31	50.6	54.05	54.93	60.03	58.43	51.37	19.6	21.18	25.37	24.9	26.83	25.93	-8.8	-7.1	-1.7	-2.9	-0.3	-0.5	136	136	137	134	138	139	5.3	4.8	3.9	4.5	4.3	4.2	0	0
2	56	M	2	Y	2	I469	50	52	3	N	Y	6.81	7.12	7.17	7.12			44	42.1	41.13	49.3			7	13.65	15.17	16.3			-16.6	-16	-13.5	-13.2	-0.3	-0.5	181	135	133	135			6.7	5	4.56	4.7			0	0
2	69	M	19	Y	2	I219	17	120	3	Y	Y	7.43	7.21	7.47	7.46	7.43	7.44	21	22.73	23.59	26.91	31.07	30.71	13.9	9.46	17.26	19.23	20.69	21.11	-22.8	-18.6	-6.6	-4.8	-3.8	-3.2	132	136	135	136	136	135	4.4	4.5	4.8	4	4	4	0	0
2	89	F	3	N	1	A419	7	71	14	Y	Y	7.41	7.34	7.4	7.42	7.44		28	28.1	31.13	36.33	33.8		17.7	15.4	19.33	23.7	23.2		-10.8	-10.5	-5.8	-1	-1.1	-3.2	139		142	138	138		3.8		3.5	3.3	3.2		0
2	45	F	3	Y	2	G931	14	70	3	N	N	7.125	7.11	7.13	7.13	6.94		106.7	92.15	79.57	93.84	105.13		35.4	29.73	26.53	31.14	23.5		6	0.1	-2.7	1.7	-9		161	152.5	141.67	139	137		4.8	4.7	4.43	4.7	5.3		1	0
2	70	M	3	Y	2	I219	17	63	3	N	Y	7.017	7.16	7.33	7.32	7.25		24.5	30.44	30.2	29.79	27.4		6.3	11.3	16.12	15.64	12.03		-24.9	-17.6	-10	-10.6	-15.5		137	136	143	141	137		2.9	3.9	4.4	4.1	5.7		1	0
2	94	M	5	Y	1	N390	7	65	14	Y	N	7.24	7.35	7.41	7.43	7.42	7.43	25	25.95	36.2	35.97	37.53	34.25	10.7	14.53	22.9	23.53	24.33	22.55	-14.8	-11.3	-2	-1.1	0.2	-2.1	136	140	140	137	136	135	5.7	5.1	3.6	4.3	4.1	4	0	0
2	60	M	3	Y	2	N179	8	68	10	N	Y	6.85	7.3	7.4	7.23	7.12		25	28.06	35.97	37.88	44.06		4.4	13.94	21.98	15.89	14.2		-17.2	-12.7	-3.1	-11.9	-15.4	-2.1	146	151.25	142.5	142.25	139		3.3	2.75	3.88	4.35	4.8		0	1
2	81	M	7	Y	2	I509	12	84	8	N	Y	7.53	7.25	7.47	7.5	7.49	7.53	30	35.54	24.64	26.06	26.31	24.1	25.1	14.84	18.17	20.49	20.28	20.23	-9.6	-12.6	-5.7	-2.9	-3.2	-2.7	137	134.5	139	136	135	134	3.4	3.3	3.7	4.4	4.3	4	0	1
2	21	M	3	N	2	N179	0	136	15	N	Y	7.31	7.38	7.4	7.41	7.43		35	29	31.46	31.57	30.4		17.6	17.2	19.57	20.23	20.2		-8.2	-8.2	-5.5	-4.6	-4.5	-2.7	125	130	133	136	139		4.6	3.9	3.7	3.5	3.5		0	0
2	63	M	16	N	2	I052	15	63	3	Y	Y	7.12	7.24	7.45	7.41	7.36	7.37	36	32.75	24.7	33.83	38.44	40.68	11.7	14.28	16.7	21.45	22.13	23.37	-11.6	-13.3	-7.5	-3.3	-3.5	-2.2	128	129.67	128	131	134	137	4.1	3.37	4	4.9	4.6	4.4	0	1
2	85	F	2	N	1	A419	9	66	12	N	Y	7.32	7.25	7.34	7.4			30	44.23	40.8	30.13			15.5	19.05	21.93	18.93			-9.2	-8.4	-4.1	-6.1	-3.5	-2.2	135	137	134	139			5	3.7	4.1	3.4			0	0
2	72	M	6	Y	2	I619	15	91	5	N	N	7.39	7.3	7.42	7.41	7.42	7.42	47	36.78	29.18	34.37	35.3	43.53	28.5	17.95	19.28	22.17	22.88	23.33	-7.9	-8.7	-5.4	-2.6	-1.9	-1.6	137	128	133	135	135	136	5.1	4.5	6.3	3.8	4.2	4	1	0
2	67	M	3	Y	1	J159	17	71	3	N	Y	7.24	7.2	7.22	7.16			28	28.33	36.73	38			12	11.3	15.37	13.48			-16	-16.9	-12.5	-15.4	-1.9	-1.6	129		135	131.5			4.4		4.6	5			0
2	75	M	5	Y	2	I469	32	67	4	Y	Y	7.162	7.21	7.23	7.26	7.3	7.33	59.4	48.87	52.62	45.13	42.93	39.83	21.5	19.03	21.93	20.36	21.1	21.27	-7.4	-9	-5.9	-6.9	-5.6	-4.8	130	130	131	131	130.5	130.5	3.7	3.7	3.8	4	4.8	4.9	0	0
2	59	F	4	N	1	N390	9	148	9	Y	Y	7.49	7.44	7.46	7.46	7.46	7.5	24	24.3	28.83	31.7	31.33	27.9	18.3	16.4	20.63	22.4	22.57	21.8	-9.1	-8.1	-3.4	-1.7	-1.4	-1.7	142		139	134	135	136	3.4		3.3	3.7	4	3.3	0
2	51	M	2	N	2	N179	10	77	15	N	Y	7.395	7.38	7.41	7.4			28	31.8	31.98	32.3			17.3	19	20.43	20.3			-7.8	-6.4	-4.4	-4.6	-1.4	-1.7	136	136	140	138			3.9	3.9	3.8	3.7			0	0
2	18	F	4	N	1	A419		63		Y	N	7.32	7.37	7.37	7.36	7.38	7.42	22	22.1	32.1	38.7	41.27	35.7	11.3	13	18.73	22.1	24.53	23.1	-12.4	-12.4	-6.7	-3.6	-1.2	-1.6	139		140	140	137	139	3.5		3.9	3.7	4	3.2	0
2	59	F	2	N	1	A419	3	85	15	Y	Y	7.447	7.42	7.43	7.48			17.9	27.67	32.13	29.1			12.5	17.8	21.63	21.8			-11.8	-6.9	-2.9	-1.9	-1.2	-1.6	135	135	138	136			3.4	3.4	3.7	3.4			0	1
2	58	F	3	Y	1	J159	3	71	15	N	Y	7.37	7.31	7.12	6.9	6.91		25	27.1	60.4	59.84	35.7		14.5	13.8	18.88	12	7.2		-12.7	-12.7	-10.7	-21.1	-25.8		130	134	135	133			4.1	4.5	4.4	4.9			0	0
2	76	M	5	N	1	J159	15	77	6	N	Y	7.333	7.31	7.32	7.4	7.43	7.45	29.5	27.23	37.1	29.33	29.23	31.3	15.8	13.73	19.23	18.48	19.73	21.8	-10.3	-12.8	-7.1	-6.5	-4.8	-2.4	144	142.5	135.5	131.5	131	135	4.1	3.9	3.75	3.65	3.75	3.45	0	0
2	82	M	2	N	1	N390	7	90	14	Y	Y	7.45	7.38	7.34	7.39			29	27.95	45.55	35.5			20.2	16.8	24.55	21.8			-8.4	-8.5	-1.5	-3.4	-4.8	-2.4	139		137	139			3.1		3.3	3.6			0
2	46	M	17	N	1	N179	10	83	7	N	Y	7.29	7.1	7.25	7.33	7.27	7.36	31	45.66	44.88	34.78	41.45	36.23	14.9	14.41	19.78	18.26	19.35	20.53	-12.4	-15.4	-7.7	-7.9	-7.7	-5.1	129	140	135	133.67	131	134	4.3	5	5.05	4.9	4.5	4	0	0
2	87	F	5	Y	1	J159	14	38	7	N	Y	7.34	7.33	7.37	7.37	7.4	7.41	30	34	36.5	37.5	37.4	36.5	16.2	17.83	20.8	21.68	23.3	23.33	-11	-8.4	-4.8	-3.8	-1.7	-1.6	140	139	136	137	133	135	3.6	4.1	3.4	4.1	3.9	3.8	0	0
2	59	M	4	N	1	K859	3	78	15	N	Y	7.4	7.45	7.45	7.44	7.44	7.48	27	23.3	26.33	34.1	36.2	29.2	16.7	16.3	18.3	23.33	24.57	21.8	-7.9	-7.9	-5.9	-1	0.1	-2	133		138	136	138	139	3.8		3	3	3	3.1	0
2	22	M	3	N	2	N179	11	76	3	Y	Y	7.15	7.08	7.3	7.46	7.45		15	40.5	28.55	28.97	34.2		5.2	11.96	14.34	20.87	24.05		-21.6	-18	-12.3	-3.2	-0.1	-2	111	135.33	145	142	138		3.2	2.63	3.64	3.17	2.95		0	1
2	77	M	17	Y	2	N179	11	86	10	Y	Y	7.472	7.43	7.36	7.33	7.42	7.42	23.4	29.93	36.97	38.73	38.17	36.27	17.3	19.9	20.87	20.7	24.23	23.77	-6.5	-4.6	-4.8	-5.4	-0.5	-0.9	129	129	134	135	136	134	4.7	4.7	4.4	4.8	3.8	3.9	0	0
2	83	M	5	Y	1	J80	8	75	13	Y	Y	7.39	7.34	7.35	7.36	7.28	7.25	34	32.25	35.18	38.83	36.18	41	20.6	17.35	19.58	22	16.86	18.3	-8.7	-8.7	-6.3	-3.6	-10.1	-9.1	131	133	133	134	133.25	134	4.2	4.25	3.85	3.95	4.05	4.3	0	0
2	73	F	2	N	2	N179	13	104	7	N	N	7.45	7.33	7.39	7.43			30	46.3	36.57	37.55			20.9	24.8	22.43	25.1			-1.3	-1.3	-2.7	0.6	-10.1	-9.1	150		148	139			4.6		3.6	3.5			0
2	52	M	6	N	2	N179	2	79	15	N	N	7.406	7.4	7.43	7.44	7.42	7.43	32	36.57	38.13	38.27	41.4	41.73	20.2	22.73	25.53	26.23	26.8	27.6	-4.7	-2.3	1	1.9	2.1	3	136	136	134	137	137	134	3.4	3.4	4.3	3.9	4	4.1	0	1
3	50	M	11	N	1	N19	14	62	3	Y	N	7.46	7.22	7.24	7.32	7.31	7.26	17	37.7	34.74	36.23	37.2	45.9	12.1	15.6	15.04	18.77	18.4	20.65	-12.3	-12.3	-12.5	-7.5	-8.1	-6.7	143		137.75	134.33	133.33	131.67	4.2		4.75	3.8	4.23	4.2	0
3	63	F	6	N	1	I6350	12	77	6	N	Y	7.4	7.4	7.43	7.44	7.44	7.4	26	27.96	27.6	27.5	34.77	29.3	16.1	17.16	18.37	19	23.33	18.25	-7.8	-7.9	-6.2	-5.3	-1.1	-6.7	144	145.2	136	136.33	136	135.25	3.9	4.14	3.97	4.03	3.45	3.63	0	0
3	57	M	2	N	2	N179	3	82	15	N	Y	7.38	7.38	7.42	7.44			18	27.3	28.23	24.1			10.6	16.25	18.17	16.5			-9.6	-9.1	-6.6	-7.9	-1.1	-6.7	124	125	134.67	135			3.1	3	3.17	2.9			0	1
3	75	M	7	N	2	L893.01	7	84	14	N	Y	7.373	7.31	7.34	7.37	7.33	7.42	22.4	26.25	32.7	32.15	36.33	30.65	13.2	13.25	17.58	18.8	19.13	19.88	-12.3	-13.3	-8.5	-6.7	-7	-4.9	130	130	131.75	133	134.67	137.67	3.2	3.2	3.8	3.83	4.03	3.63	0	1
3	22	M	2	N	2	N178	0	96	15	N	N	7.43	7.36	7.36	7.38			39	39.65	36.4	33.2			25.9	22.45	20.87	19.7			-2.3	-3.2	-4.7	-5.7	-7	-4.9	138	140	138	138			4.2	4.1	3.93	3.9			0	0
3	76	F	6	N	2	I509	6	89	15	N	Y	7.33	7.32	7.41	7.4	7.35	7.38	22	30.83	30.73	28.2	24.27	33.53	11.6	15.9	19.33	17.43	13.6	20	-15.9	-10.5	-5.5	-7.5	-12.2	-5.3	128	131.5	132	129.33	130.67	129.67	5	4.85	3.97	4.43	4.4	3.8	0	0
3	68	M	4	Y	1	J690.01	17	127	3	N	Y	7.414	7.14	7.34	7.31	7.26	7.23	46.3	71.2	38.66	40.61	44.13	27.35	29.9	22.01	20.86	20.34	20.12	12.25	5.2	-7.2	-5.1	-6.2	-7.1	-15.5	150	150.33	141.25	136.67	136.67		3.8	4.7	4.48	4.27	5		0	0
3	56	M	9	Y	2	R570	15	97	3	N	Y	7.05	7.21	7.33	7.45	7.39	7.39	53	35.1	24.94	27.43	33.98	37.18	14.7	14.3	13.62	19.36	20.82	22.53	-13.7	-13.7	-12.6	-4.7	-4.3	-2.7	136		138.8	137	138.33	136	3.4		3.82	4.83	4.97	4.7	0
3	80	F	10	Y	1	J159	12	73	9	N	Y	7.207	7.21	7.2	7.26	7.28	7.25	39.3	45.03	52.8	47.88	43.55	48.37	15.8	18.33	20.78	21.43	20.7	21.13	-12.3	-9.7	-7.5	-5.9	-6.2	-6.4	135	135.67	136.67	136	137.33	136.67	5.3	4.6	4.13	4.13	3.93	3.97	0	0
3	55	F	2	N	2	N179	6	87	12	N	N	6.85	7.15	7.42	7.46			12	17.63	24.98	25.85			3	6.53	16.33	18.7			-27.7	-22.6	-8.4	-5.3	-6.2	-6.4	137	146.5	143.25	137			7	5.35	3.75	2.7			0	0
3	49	M	2	N	1	N412	2	66	15	N	N	7.412	7.42	7.43	7.42			26.6	27.33	32.9	31.95			17.1	17.93	22	20.85			-7.7	-6.8	-2.6	-3.8			125	128.67	133.25	133			4.5	4.17	3.55	3.6			0	0
3	55	M	3	N	2	K7011	3	100	15	Y	Y	7.16	7.39	7.43	7.42	7.43		12	21.83	29.63	33.6	29.9		4.3	13.55	20	21.8	20.1		-18.4	-11.7	-4.5	-2.9	-4.4		118	120.75	128.67	133	134		3.5	2.98	2.8	3.03	3.2		0	1
3	60	M	2	N	2	N19	3	116	15	N	Y	7.19	7.16	7.32	7.47			21	34.83	37.67	27.6			8	12.68	19.43	20.2			-17.3	-16.2	-6.9	-3.6	-4.4		142	154	145.5	138			4	3.4	4.53	4.3			0	1
3	80	M	5	N	1	N390	7	66	14	N	Y	7.414	7.43	7.44	7.44	7.41	7.4	23	23.55	26.98	29.45	31.7	36.75	14.9	15.73	18.65	19.88	20.2	22.8	-9.9	-8.8	-5.6	-4.6	-4.7	-2.3	137	137	137.75	134.67	135.67	135.67	4	4	3.53	3.7	4.03	4.23	0	0
3	50	M	7	N	1	A199	15	94	3	N	Y	7.312	7.31	7.37	7.32	7.35	7.43	27.1	32.33	31.13	27.94	30.73	31.75	13.8	16.43	18.2	15.24	18.1	21.7	-12.6	-10	-7.3	-11	-7.7	-2.7	137	137	133	138	138.33	136.33	5.6	4.73	4.47	4.43	4.1	3.73	0	0
3	81	M	6	Y	1	G061.02	7	79	14	N	Y	7.448	7.42	7.45	7.44	7.33	7.3	33.2	36.43	31.48	31.85	46.64	43.4	23.2	23.98	22.04	22	23.94	21.76	-1	-0.7	-2.2	-2.3	-2.3	-4.8	138	137	136	134.33	135	133.33	4.4	4.4	4.37	4.17	4.33	4.43	0	0
3	68	F	4	N	2	K750	17	60	3	N	Y	7.177	7.25	7.28	7.32	7.39	7.37	54.6	43.12	45.08	36.56	34	35.63	20.4	18.74	21.06	19.12	20.6	20.83	-8.2	-8.8	-5.9	-7.1	-4.6	-4.6	134	136	134.67	134.33	136.33	137	5.3	5.1	4.37	4.57	3.73	3.93	0	0
3	65	M	27	Y	2	I469	13	80	7	N	Y	7.36	7.31	7.32	7.41	7.41	7.35	52	50.3	46.73	35.7	36	40.57	29.4	25.25	24.5	22.6	22.75	22.57	-1	-1.4	-1.7	-2.2	-2.2	-3.2	143	144	144.33	141	144	147	3.6	3.4	3.73	3.3	3.25	4	0	1
3	76	F	3	Y	1	A419	7	73	14	N	Y	7.2	7.23	7.19	7.24			32	30.7	39.13	30.58			12.5	13	14.77	13.2			-14.7	-14.7	-13.7	-13.9	-2.2	-3.2	137		137.33	133.67			3.7		3.93	4.2			0
3	58	M	3	Y	2	I219	3	91	15	N	Y	7.512	7.33	7.39	7.41	7.29		27	32.27	35.56	34.96	44.3		21.9	17.31	21.61	21.59	21.4		-1.3	-8.9	-3.5	-3.3	-5.5		131	131	136.67	138.5			4.1	4.4	4.23	3.95			0	0
3	48	F	3	Y	1	A419	2	67	15	N	Y	7.46	7.28	7.23	7.29	7.23		20.9	22.93	29.19	32.2	22.5		15	10.25	12.44	15.27	9.5		-9	-16.7	-15.3	-11.6	-18.3		127	127	132	125.2			3.7	3.7	4.2	4.52			0	0
3	76	M	4	Y	2	I639	12	86	9	N	N	7.359	7.37	7.28	7.31	7.29	7.22	27.2	28.5	33.28	28.4	29.5	35.75	15.5	16.37	15.78	14.57	14.33	14.65	-10.2	-9.2	-11.2	-11.9	-12.4	-13.4	132	134.4	136.5	138	137.33	134	4.6	4.32	4.03	3.55	3.73	4.4	0	0
3	64	M	5	Y	1	A419	14	88	3	N	N	7.456	7.46	7.42	7.42	7.41	7.41	26.6	26.6	27.6	28.88	27.78	27.13	18.9	18.9	18.23	18.96	17.62	17.18	-5.1	-5.1	-6.4	-5.7	-7.3	-7.7	133	133	134	134.67	136	134	4.3	4.3	3.9	3.77	3.83	3.8	0	0
3	71	M	2	Y	1	J690.01	17	87	3	N	Y	7.466	7.27	7.24	7.16			35	36.5	42.18	49.15			25.4	17.24	17.83	17.3			1.5	-9.8	-9.8	-11.7	-7.3	-7.7	139	138.67	129.67	125.5			4	4.03	4.27	4.5			0	0
3	60	M	3	Y	1	M4626	4	80	14	N	N	7.391	7.37	7.38	7.37	7.17		36	37.3	36.23	33.73	41.1		22.1	21.7	21.63	19.6	15.18		-3.1	-3.9	-3.6	-5.9	-13.5		130	132.33	134.33	136.33	137.5		3.3	3.3	3.47	3.67	3.8		0	1
3	83	F	2	Y	2	N179	15	58	6	N	N	6.99	7.35	7.33	7.38			59	22.77	21	21.7			14.2	12.97	11.1	13			-9.4	-12.8	-15	-12.3	-13.5		156	139	137	130			6	4.7	4.2	6.2			1	0
3	52	M	3	N	2	I219	6	83	11	N	N	7.417	7.37	7.37	7.36	7.39		39	45.77	42.18	41.6	37.1		25.4	26.67	24.68	23.6	22.68		0.7	1.2	-0.8	-2	-2.5		145	142.67	141.5	138.25	138		4.1	4	4.25	4.23	4.35		0	0
3	53	M	14	N	2	I509	13	89	3	N	N	7.44	7.44	7.42	7.44	7.42	7.44	33.9	34.3	36.36	30.21	29.89	30.46	23.2	23.4	23.84	20.75	19.64	20.4	-1.2	-1	-0.8	-3.6	-5	-4	149	147	143.33	142	141.75	140	5.6	4.97	4.6	4.9	4.25	4.4	0	0
3	85	F	2	Y	1	A419	14	102	7	N	Y	7.21	7.24	7.02	7.03			27	36.07	37.77	29.48			10.8	15.3	9.73	7.8			-12.6	-12.3	-21.5	-23.3	-5	-4	137	138	139	135.33			4	4.43	4.67	5.1			0	0
3	64	F	5	Y	2	N179	14	80	3	N	N	7.29	7.32	7.36	7.38	7.39	7.36	37	27.82	32.4	33.77	34.7	35.43	17.8	14.56	18.6	19.93	21.03	21.23	-10.2	-11.6	-7	-5.4	-4.2	-4.7	129	129.25	129.67	132.33	132.33	133	5.1	4.3	3.8	4.1	4.03	3.9	0	0
3	61	M	5	Y	2	E872.01	14	67	3	N	N	6.8	7	7.07	7.22	7.2	7.14	92	26.83	41.88	41.03	35.5	47.47		6.77	12.73	16.93	14.23	16.13	-27.4	-24.7	-17.5	-11	-14	-13	137	144.5	135.33	133	133	130.67	5.1	4.15	4.2	4.4	4.67	4.3	0	0
3	78	M	11	Y	1	A419	18	59	3	N	N	7.2	7.28	7.32	7.33	7.35	7.34	55	41	45.07	44	39.63	42.9	21.5	19.3	22.9	23.5	22.3	23	-7.4	-7.4	-3.5	-2.6	-3.4	-3	135		136.67	134.33	135	134.67	5.1		4.63	4.37	4.27	4.07	0
3	55	F	63	N	1	J690.01	15	82	3	N	Y	7.263	7.29	7.38	7.42	7.46	7.5	40	42.03	36.84	35.2	31.13	27.53	18.2	20.18	21.69	22.93	22.21	21.66	-9	-6.6	-3.7	-1.7	-1.9	-1.7	154	148	139.67	138	136.67	138	4	3.9	3.93	4.03	4.67	4.53	0	0
3	61	F	5	N	1	A419	3	74	12	N	N	7.275	7.27	7.39	7.38	7.44	7.44	20.2	22.5	28.2	29.4	26.97	29.47	9.4	10.4	17.3	17.58	18.47	19.9	-17.6	-16.8	-7.9	-7.7	-5.9	-4.5	140	140.67	138	137	134.67	135.33	3.9	3.4	3.77	3.87	3.83	3.73	0	1
3	84	M	6	N	1	K650	6	94	15	N	N	7.178	7.28	7.3	7.33	7.32	7.35	42.9	34.46	43.35	37.1	41.5	40.93	16.1	16.36	21.4	19.75	21.6	22.17	-12.5	-10.5	-5.3	-6.7	-4.6	-3.7	140	136.5	136	136.67	136.33	136.67	4	4.35	4.1	3.97	4	4.07	0	0
3	61	M	11	N	1	N390	11	108	7	N	Y	7.37	7.3	7.24	7.23	7.34	7.35	34	36.96	50.08	54.6	36.63	37.37	19.7	17.8	21.75	23.3	19.95	20.6	-8.8	-8.9	-5.8	-4.4	-6	-5.2	136	136.33	136.67	135.5	135.5	134	4.4	4.67	4.27	4.1	4.15	3.6	0	0
3	53	M	4	N	2	I201.03	5	105	10	Y	Y	7.387	7.29	7.32	7.35	7.36	7.38	33.8	44.73	50.77	42.03	40.43	35.7	20.5	21.23	26.23	22.87	22.83	21.2	-4.8	-5.6	-0.1	-2.9	-2.8	-4.1	130	132	137	137.67	144.33	142	5.4	5.4	3.37	4.27	3.63	3.6	0	0
3	35	M	4	N	2	K750	12	63	3	Y	N	7.22	7.28	7.34	7.36	7.37	7.39	35	36.48	32.94	30.07	27.37	26.4	14.3	17.4	18.06	17.13	15.9	16	-10.7	-9.5	-7.8	-8.6	-9.6	-9.2	124	132.5	134.8	135.33	138.33	139	4.6	4.4	3.64	3.63	3.97	4.2	0	0
3	81	M	4	Y	1	A419	18	80	3	N	N	7.04	7.18	7.17	7.28	7.27	7.2	71	39	41.54	27.57	30.72	41.5	19.2	14.6	14.88	13.07	14.16	16.3	-14	-14	-13.8	-13.9	-13	-12	127		130.5	126	125.25	125.67	4.5		3.65	3.95	4.4	4.23	0
3	77	M	16	Y	1	J159	7	66	14	N	N	7.299	7.31	7.25	7.29	7.23	7.12	39.1	37.97	40.45	39.07	46.14	59.67	19.4	19.14	17.48	19.07	19.31	19.4	-7.3	-7.3	-10	-7.7	-8.4	-11.3	141	143.33	136	134.67	134.33	131.67	5.5	4.8	3.93	4.07	3.9	4.57	0	0
3	83	F	2	Y	2	N179	14	76	7	N	N	7.273	7.2	7.34	7.28			12.9	29.3	28.95	27.8			6	10.82	15.7	13.1			-21	-17.3	-10.2	-13.9	-8.4	-11.3	140	136.75	136.5	137			7.2	5.48	4.48	5.3			1	0
3	78	M	2	Y	1	J159	18	66	3	N	N	7.086	7.12	7.08	6.97			101.7	88.88	89.87	79.6			30.8	29.07	26.3	18.5			0.8	-0.5	-4	-13.5			128	127.75	130.33	125			7.6	6.18	4.6	6.7			1	0
3	51	M	3	N	1	N179	8	79	9	N	N	7.4	7.44	7.4	7.43	7.49		48	32.15	32.3	31.3	24.4		29.7	21.75	20.3	20.7	18.8		-2.2	-2.7	-4.6	-3.9	-4.7		127	131	133.5	137.5	142		4	4	4	3.58	3.1		0	0
3	88	M	2	Y	1	N179	8	125	13	N	N	7.39	7.33	7.39	7.41			35	41.25	33.83	32.85			21.2	21.95	21.03	21			-2.8	-4.2	-4.1	-3.8	-4.7		142	143	137.67	137			4.7	4	4.33	4.15			0	0
3	80	F	5	Y	1	J159	19	85	12	N	Y	7.27	7.3	7.24	7.28	7.38	7.42	28.4	30.13	40.65	34.3	33.3	31.3	13.2	14.43	17.35	16.3	19.6	20.17	-13.9	-12.2	-10.3	-10.6	-5.7	-4.5	145	142.5	136.33	131.33	134	139.67	4.3	4	3.7	3.27	3.23	3	0	0
3	49	M	7	N	2	I219	10	91	7	N	Y	7.21	7.25	7.23	7.39	7.45	7.43	51	42.3	39.99	28.92	26.05	27.28	20.4	17.72	16.73	17.27	18.23	18.08	-7.5	-9.7	-11	-8	-5.9	-6.5	150	145.33	136.33	135.25	136.67	136.25	3.8	3.27	4.58	4.68	3.6	4.03	0	1
3	61	F	5	Y	1	J80	15	106	3	N	N	7.329	7.32	7.41	7.45	7.49	7.48	35	39.16	35.1	31.13	28.44	30.28	18.6	19.97	22.2	21.83	21.96	22.6	-7.6	-6.4	-2.7	-2.4	-1.6	-1.1	142	142	139	142	140	140	4.4	4.4	4.7	4.1	4	4.1	0	0
3	67	M	4	Y	1	N19	6	79	14	N	N	7.471	7.41	7.38	7.37	7.34	7.4	18.7	28.97	35.2	35.1	36.9	31	13.8	18.17	21.03	20.3	20.07	19.3	-10.1	-6.7	-4.2	-5.3	-5.8	-5.7	131	133	137.33	135.5	139.33	138	4.2	3.73	3.77	3.55	3.5	3.3	0	0
3	78	M	3	Y	1	J4402	12	68	9	N	Y	7.226	7.17	7.17	7.01	7		59.8	64.71	63.4	93.73	86.53		25	23.63	23.48	23.38	21.83		-2.8	-5.1	-5.2	-8	-9.7	-5.7	137	137.5	137.5	137.5	136		7.1	6.35	4.45	4	5		0	0
3	80	F	5	N	1	J100	8	82	13	N	N	7.367	7.35	7.36	7.41	7.43	7.46	29.9	32.1	31.33	30.27	28.33	26.77	17.3	17.8	17.93	18.93	18.87	18.83	-8.2	-8	-7.7	-6	-5.7	-5.2	145	142	141.67	140.33	139.33	137	3.6	3.5	3.53	3.7	3.57	3.83	0	0
3	53	M	3	Y	1	K650	2	62	15	N	Y	7.38	7.42	7.39	7.23	7.11		32	28.05	28.13	39.77	40.55		18.9	18.1	17.1	16.33	12.9		-7.7	-6.6	-8.2	-11.5	-16.8	-5.2	136	135.5	138.67	136.5	132		2.9	3.25	3.4	3.98	5.3		1	1
3	79	M	5	Y	1	K830.01	8	86	13	N	N	7.447	7.41	7.43	7.31	7.33	7.26	28.2	34.77	30.9	44.38	41	48.7	19.6	21.87	20.43	22	21.23	21.6	-4.6	-3	-4.2	-4.5	-4.9	-5.7	139	139.33	137.33	137.67	137.33	137.33	4	4.03	3.97	3.8	3.7	3.6	0	0
3	66	M	2	Y	1	A1690	13	67	7	N	N	7.16	7.22	7.23	7.31			57.4	51.3	51.4	39.2			20.6	21.07	21.53	19.7			-8.2	-6.8	-6.3	-6.8	-4.9	-5.7	137	135.67	135.33	136			4.3	4.17	3.6	3.6			0	0
3	48	M	3	N	2	K7031	3	96	14	Y	Y	7.45	7.42	7.43	7.44	7.49		26	31.73	33.53	31.97	26.4		18.1	20.47	22.33	21.7	20.1		-6.8	-4.3	-2.2	-2.7	-3.5		140	141	135.33	134.67	136		6.1	4.6	3.37	3.17	3.2		0	0
3	73	F	2	Y	1	A419	17	64	3	N	N	7.15	7.29	7.3	7.19			23	29.25	32.63	20.9			8	14.15	15.78	8			-15	-12.6	-10.9	-20.5	-3.5		139		136.67	132			3.4		3.27	4.5			0
3	84	F	2	Y	2	I509	6	74	0	N	Y	7.06	7.21	7				54	47.7	65.6				15.3	19.45	16.2				-11.8	-8.6	-15.3	-20.5			136	134	133	133			3.7	3.67	4.13	5.3			1	0
3	63	M	32	Y	1	J159	11	57	7	Y	N	7.178	7.25	7.35	7.38	7.4	7.42	59.7	46.57	38.9	39.37	38.95	36.3	22.3	20.27	21.63	23.5	24.33	23.9	-6.3	-7.4	-4.2	-1.8	-0.6	-0.7	137	138.33	140.67	140.67	140	141	4.8	4.47	4.47	4.4	4.17	4.25	0	0
3	73	M	28	Y	1	J690.01	11	64	9	N	N	7.373	7.37	7.42	7.43	7.44	7.43	29	30.9	32.4	35.43	31.6	30.03	17.1	17.97	20.9	23.63	21.73	20.07	-7.9	-7.4	-3.9	-0.9	-2.5	-4.5	145	145	138	138.5	140.5	136.33	5.9	5.55	4.23	4.1	4.15	3.9	0	0
3	83	M	7	Y	1	J159	12	66	9	N	N	7.3	7.27	7.29	7.35	7.35	7.3	38.7	45.65	45.2	40.1	40.9	47.3	19.2	21.1	21.83	22.3	22.43	23.37	-7.4	-6	-5	-3.6	-3.5	-3.2	134	135.5	134.67	131.67	134.33	135.67	4.9	4.55	4.23	3.97	4.03	3.8	0	0
3	60	F	7	N	2	N135	4	72	14	N	Y	7.435	7.38	7.32	7.39	7.44	7.45	18.5	24.55	33.7	28.67	26.27	28.5	12.5	14.43	17.2	17.53	18.13	19.83	-11.9	-10.9	-9.1	-7.7	-6.2	-4.4	135	135.67	135	136	133	136	3.6	3.67	3.6	3.8	3.87	3.8	0	0
3	95	M	23	N	1	J159	14	79	7	Y	N	7.421	7.39	7.34	7.35	7.32	7.31	48.7	50.45	53.67	47.1	48.43	47.67	31.9	30.95	29.07	26	25	24.33	7.3	5.9	3.1	0.1	-1.4	-2.1	133	132.5	136	135.67	137.5	136	3.2	3.25	3.37	3.37	3.6	3.73	0	1
3	56	M	5	N	3	S141.01	11	77	7	N	Y	7.39	7.26	7.39	7.46	7.48	7.49	29	45.5	35.1	30.43	28	26.3	17.6	20.5	21.63	21.9	20.87	20.2	-6.7	-6.7	-3.5	-2.1	-2.9	-3.3	147	148	142.67	137	137.67	136.67	5.6	5.5	4.3	3.93	3.87	3.77	0	0
3	80	M	8	Y	1	J159	18	101	9	N	N	7.52	7.26	7.32	7.41	7.47	7.46	20	28.65	21.35	17.53	14.9	19.32	16.3	13.05	11.25	11.25	12.13	13.88	-13.2	-14.2	-15	-13.6	-12.3	-10.2	139	141	137.33	135.25	134.5	138.4	2.7	2.9	3.57	3.63	3.8	3.52	0	1
3	74	M	3	Y	1	J159	17	92	3	N	N	7.245	7.24	7.19	7.09			68.7	70.37	72.47	78.83			30.1	30.4	28.03	24.28			2.6	2.8	-0.4	-5.7	-12.3	-10.2	131	132	134	135	136		6.1	5.33	4.43	4.4	4.6		0	0
3	78	M	4	N	1	J690	8	87	13	Y	Y	7.336	7.23	7.25	7.33	7.4	7.45	25.8	35.73	39.8	40.57	35.27	29.33	13.9	14.85	17.68	21.47	21.8	20.47	-12.1	-12.9	-9.7	-4.7	-3.2	-3.8	139	139	139.67	135.67	135.67	134	5.7	5.35	4.5	4.4	3.83	3.9	0	0
3	88	F	15	Y	2	A1650.01	8	66	13	N	N	7.275	7.26	7.28	7.3	7.35	7.35	28.2	32.4	40.6	44.43	40.43	40.4	13.2	14.7	18.88	21.9	22.4	22.45	-13.8	-12.5	-8.2	-4.7	-3.4	-3.3	141	140.5	136.67	133.67	134	134	3.8	3.8	3.63	3.63	3.77	3.77	0	0
3	84	F	3	Y	1	J9609	12	69	9	N	N	7.196	7.15	7.21	7.28	7.32		46.7	53.48	54.47	42.13	44.9		18.2	18.8	21.87	20.07	23		-10.1	-10.2	-6.3	-6.8	-3.4	-3.3	137	136.33	134	137.33	135.5		5.3	4.67	4.1	3.57	3.95		0	0
3	89	F	2	Y	1	J159	18	66	3	N	N	7.195	7.15	7.21	7.12			36.2	48.5	49.7	55.05			14.1	16.75	20.1	16.4			-14.2	-12.4	-7.9	-13.2	-3.4		142	137.5	134	131.5			4.8	4.2	4.03	4.65			0	0
3	50	M	6	N	1	N179	2	82	15	N	Y	7.349	7.36	7.39	7.43	7.45	7.47	35.8	35	38.83	34.2	32.13	35.13	19.9	19.8	23.57	22.7	22.37	25.43	-6	-6	-1.6	-1.8	-1.9	1.5	134	134.67	137	138	137.33	139.33	5.6	4.43	3.83	4.2	4	4.03	0	0
3	61	M	5	N	3	N130	4	67	14	N	Y	7.31	7.33	7.39	7.36	7.39	7.41	22	28.4	29.67	35.33	37.57	36.8	11.1	14.7	18.1	19.93	22.7	23.23	-13.2	-11.5	-7	-5.8	-2.5	-1.6	119	128.5	132	133.33	134	134.33	4.5	3.95	4	3.9	3.8	3.87	0	0
3	78	F	2	N	2	E872	13	99	8	N	Y	7.38	7.33	7.35	7.43			14	24.4	27.9	26.8			8.3	12.95	15.4	17.9			-13.6	-13.1	-10.5	-6.5	-2.5	-1.6	148	146	142	143			3.9	3.6	3.27	3.15			0	0
3	79	M	7	Y	1	S1314	15	56	6	N	Y	7.241	7.29	7.27	7.34	7.26	7.25	50.6	43.9	48.85	40.68	48.57	50.73	21.9	21.17	22.5	21.8	21.8	23.37	-5.6	-5.6	-4.7	-4.3	-5.5	-4.1	145	143	138.33	138	139	138.67	4.1	4.25	4.2	4.27	4.17	4.27	0	0
3	68	M	10	N	3	K358	5	113	0	N	Y	7.39	7.17	7.4	7.44	7.37	7.36	28.1	46.71	35	29.72	33.78	33.8	17.1	16.9	21.39	20.4	19.22	19.33	-8	-11.8	-3.7	-3.9	-6.2	-6.3	131	132.86	133.67	134	133	136.33	8.5	6.71	4.17	4.63	4.08	4.03	0	0
3	64	M	3	Y	2	I509	3	62	15	N	N	7.304	7.35	7.42	7.35	7.31		42.9	45.6	33.1	41.13	41.27		21.5	25.23	21.7	22.8	20.4		-5.1	-0.7	-3	-3	-6.1	-6.3	128	128	127	128.5	135.33		5.4	4.5	4.4	4.53	4.6		0	0
3	64	F	2	Y	1	J690.01	11	73	7	N	N	7.463	7.34	7.35	7.4			18.2	24.83	25.28	26.6			13.2	13.28	13.83	16.7			-10.8	-12.7	-11.9	-8.3	-6.1		142	142.5	134.33	133			4.8	4.8	4.23	4			0	0
3	67	M	2	N	1	M0096.06	5	70	15	N	N	7.361	7.36	7.4	7.41			44.1	44.1	39.73	40			25.2	25.2	25.07	25.8			-0.4	-0.4	0.2	1			134	135.5	136.67	139			6.1	5.2	4.67	4.7			0	0
3	81	F	4	Y	1	N179	14	100	7	N	Y	7.312	7.36	7.4	7.41	7.44	7.45	36.5	33.73	34.47	35.17	33.83	31.7	18.7	19.15	21.5	22.4	23.3	22.3	-7.8	-6.6	-3.5	-2.5	-1	-1.9	119	125.5	135	136	135.67	138	4.5	3.8	3.13	3.5	3.53	3.6	0	0
3	38	M	7	Y	2	I469	12	71	3	N	Y	7.104	7.22	7.37	7.48	7.5	7.5	51.6	40.62	33.12	28.29	27.46	26.94	16.3	16.37	18.99	21.14	21.71	21.1	-13.5	-11.5	-6.6	-2.6	-1.6	-2.3	143	142.2	142.33	143.5	142.33	142.67	4.4	3.84	4.03	4.18	3.97	4.07	0	0
3	57	M	2	N	2	K709	3	56	15	Y	Y	6.8	7.33	7.45	7.45			40	25.8	30.4	32.47				14	21.27	22.53			-18.7	-12.2	-2.9	-1.8	-1.6	-2.3	120	131.5	139.33	144			4.9	3.9	4.07	3.4			0	0
3	48	M	4	Y	2	K922	13	64	3	N	Y	6.88	7.24	7.35	7.28	7.25	7.16	46	25.06	30.1	45.3	45.83	36.8	8.6	11	16.25	21.33	20.18	13.4	-20.8	-16.6	-9.7	-5.7	-7.3	-15.5	143	138.33	132	131.33	134	133	5.6	4.27	4.47	4.3	3.63	3.6	0	0
3	72	M	24	Y	1	J158	17	62	3	Y	Y	7.325	7.33	7.25	7.33	7.45	7.45	41	41.24	51.8	42.13	31.23	31.2	21.6	22.04	22.86	22	21.77	21.98	-4.7	-4.1	-4.6	-4.2	-2.5	-2.2	139	139.67	139.67	137	138	137.67	4.4	4.13	3.93	3.87	3.73	3.5	0	0
3	79	F	25	Y	2	I269.01	11	110	10	N	Y	7.407	7.37	7.35	7.38	7.34	7.38	35.8	39.47	43.34	38.48	45.21	40.51	22.8	22.79	23.71	22.78	24.46	23.83	-2.1	-2.7	-2.2	-2.6	-1.5	-1.6	150	146.5	139	138	137	136.5	4.8	4.8	4.23	4.03	4.3	3.8	0	0
3	70	M	2	N	1	N10.03	5	95	15	N	N	7.376	7.37	7.42	7.44			22.6	26.35	28.83	27.7			13.4	15.45	18.97	18.9			-12	-10	-5.7	-5.5	-1.5	-1.6	138	138.5	138.67	139			5.2	4.75	4.03	3.8			0	0
3	52	M	19	Y	1	R572	14	63	3	N	Y	7.219	7.24	7.27	7.26	7.3	7.19	60.2	54.71	47.98	50.1	47.94	58.88	24.8	23.39	22.05	22.72	23.54	22.08	-3.1	-4.3	-5.1	-4.3	-3.1	-6.3	141	142.67	138	138.5	137.33	137.67	3.7	4.77	3.87	4.55	4.57	5.3	1	0
3	62	M	13	Y	1	L0311.02	4	92	14	N	N	7.01	7.25	7.36	7.37	7.38	7.41	56.9	44.02	42.67	40.5	38.7	36.03	14.5	19.52	24.03	23.68	23.3	23	-16.8	-7.9	-1.7	-1.8	-2	-1.9	129	131.33	135.33	134.67	136.33	138.67	4	3.37	3.3	3.43	3.2	3.5	0	1
3	70	F	2	Y	1	B59.02	17	85	3	N	N	7.331	7.24	7.16	7.04			50.9	63.52	64.6	51.3			27.2	27.22	23.13	14.1			1.1	-0.4	-5.8	-16.7	-2	-1.9	137	135.33	132.33	128			4.9	5.27	4.63	6.7			1	0
3	64	M	3	Y	3	S27102	15	97	3	N	Y	7.14	7.34	7.35	7.34	7.42		61	39.89	39.88	43.76	31.23		20.8	21.01	22.06	23.45	20.68		-8.2	-5	-3.8	-2.6	-3.9		138	139.33	136.67	135.33	136		4.4	4.2	4.33	4.2	4.03		0	0
3	59	M	6	Y	1	J80	9	96	9	N	N	7.442	7.42	7.42	7.36	7.36	7.32	37.8	39.27	36.57	41.98	41.77	39.8	26	25.37	23.5	23.98	23.53	20.65	1.7	0.6	-1.3	-1.7	-2.1	-5.7	138	136.33	134.33	135.33	133.33	134.75	4.8	4.67	4.37	4.43	4.43	4.68	0	0
3	74	F	2	N	2	N179	6	107	14	N	N	7.31	7.32	7.39	7.44			24	36.4	39.13	34.6			12.1	19.33	23.6	23.8			-12.9	-6.9	-1.7	-0.5	-2.1	-5.7	141	138.33	134.67	136			5.1	4.73	3.63	3.9			0	0
3	83	F	2	N	2	I219	12	81	9	N	N	7.378	7.35	7.35	7.39			26.8	30.55	37.33	32.6			15.9	16.97	21	19.9			-9.5	-8.8	-4.7	-5.3			138	135.5	137.67	140			4.9	4.45	3.73	3.7			0	0
3	73	F	3	N	2	N200	11	116	9	N	N	7.28	7.31	7.37	7.41	7.38		30	27.8	32.1	33.7	33.8		14.1	14.15	18.77	21.6	20.2		-13.3	-12.3	-6.7	-3.2	-5.1		134	136	134.33	135.5	138		5.2	4.7	3.93	3.4	3.5		0	0
3	68	M	14	N	1	S0650	13	77	7	N	N	7.212	7.26	7.35	7.31	7.34	7.34	32.1	27.1	30	36.2	33.25	29.3	13	12.18	16.75	18.55	18.25	15.8	-15.1	-15.2	-9.1	-7.9	-7.8	-10.3	134	136.33	136	136.67	138.67	138	6	6	4.13	3.8	3.63	3.93	0	0
3	79	M	9	Y	2	N179	6	113	15	N	N	7.464	7.38	7.36	7.39	7.35	7.44	16.8	33.3	36.33	26.73	21.07	26.33	12.2	19.03	20.37	16.2	11.67	17.67	-11.8	-6.3	-5.3	-9.1	-14.1	-6.7	130	137.2	135.67	135.33	135.67	136	7	4.58	3.97	4.33	4.13	3.73	0	0
3	69	M	5	Y	2	I469	15	104	5	N	N	7.283	7.24	7.26	7.38	7.37	7.41	41.1	41.03	42.76	31.23	33.27	30.73	19.6	17.55	19.24	18.5	19.53	19.47	-7.3	-10.1	-8	-6.9	-5.9	-5.4	150	147.33	139	133	134.33	137	4.1	4	4.17	4.43	4.13	3.8	0	0
3	60	F	2	Y	2	I469	15	74	3	N	Y	6.8	7.31	7.3					30.72	29.25					15.56	14.4				-9.7	-10.9	-12.3	-6.9	-5.9	-5.4	133	135	132.33				3.8	2.7	4.07				0	1
3	69	M	3	Y	1	J159	10	75	10	N	N	7.312	7.25	7.32	7.27	7.1		31.5	45.18	41.8	45.47	44.9		16.1	19.98	21.47	20.83	16.6		-10.3	-7.4	-4.8	-6.2	-12.8		135	135.33	138.33	136.33	136		4.2	3.9	3.83	3.97	4.8		0	0
3	62	M	9	Y	2	I232	15	84	3	N	Y	7.433	7.32	7.38	7.36	7.34	7.34	18.6	24.75	41.31	41.66	42.64	34.66	12.6	12.63	24.48	23.99	22.7	18.94	-11.9	-13.7	-0.8	-1.6	-3.3	-7	148	148	142.33	137.67	141	138.67	4.6	4.13	4.17	4.33	3.77	4.57	0	0
3	81	M	8	Y	1	J189	11	86	10	N	N	7.434	7.38	7.5	7.45	7.43	7.47	26.3	27.53	25.77	25.43	27.6	23.7	17.8	16.36	20.07	17.97	18.5	17.47	-6.7	-8.9	-3.3	-6.2	-6	-6.3	142	138	137.33	135.33	137.67	133.67	4.6	4.63	4.1	4.17	4.2	3.83	0	0
3	79	M	3	N	2	N179	10	75	11	N	Y	7.3	7.25	7.36	7.42	7.46		29	44.47	29.9	30.1	28.77		14.3	18.63	16.88	19.47	20.4		-7	-8.8	-8.9	-5.3	-3.7	-6.3	152	142	137.33	136.33	139.67		4.6	3.7	3.5	3.8	3.33		0	0
3	79	F	2	Y	2	S72120	11	98	10	N	Y	7.387	7.39	7.36	7.12			29.1	26.63	21.53	24.1			17.7	16.33	12.7	8			-7.5	-8.8	-13	-21.5	-3.7		136	136.33	135.67	140.5			3.3	3.3	3.57	4.85			0	1
3	77	M	3	N	1	J159	12	79	9	N	N	7.314	7.35	7.43	7.44	7.39		22.5	21.3	26.33	25.8	28.75		11.5	11.93	17.57	17.53	17.65		-14.9	-13.8	-7	-6.8	-7.5		134	137	143	142	143		4.3	4.15	3.53	3.6	3.9		0	0
3	71	M	14	Y	1	R572	17	66	3	N	N	7.09	7.19	7.31	7.34	7.33	7.28	49	43.1	35.23	31.97	32.93	34.1	14.9	16.88	18	17.37	17.7	16.13	-15.4	-11.4	-8.4	-8.6	-8.4	-10.8	141	146	136	130	131	128.33	6.1	3.7	4.47	4.37	4.57	5.03	0	0
3	85	M	21	Y	1	A419	17	71	3	Y	N	7.497	7.44	7.42	7.39	7.4	7.38	27.7	29.98	31.9	32.03	35	38.37	21.7	20.38	20.87	19.4	21.53	22.7	-1.8	-3.9	-3.8	-5.8	-3.5	-2.7	131	130	133.25	132.67	133.67	136.67	4.3	4.3	3.55	3.47	3.47	3.57	0	0
3	43	M	4	N	1	K859	0	121	15	Y	Y	7.171	7.23	7.27	7.32	7.37	7.41	21.4	20.53	18.77	22.17	23.33	21.7	7.9	8.63	8.8	11.6	13.47	14	-20.8	-19.2	-18.2	-14.6	-12.1	-10.8	126	128.67	133.33	133.67	135.67	140	4.2	3.57	2.9	2.63	2.67	2.8	0	0
3	76	F	3	N	2	N179	7	66	14	N	N	7.37	7.44	7.35	7.44	7.46		25	30	35.97	30	27.8		14.5	20.4	20.07	20.6	19.65		-3.8	-3.8	-5.7	-3.7	-4.5	-10.8	157		144	134.67	138		6.4		4.17	4.17	3.6		0
3	62	M	57	N	2	E1410.01	3	111	15	N	N	7.3	7.16	7.37	7.44	7.32	7.44	23	25.2	21.18	27.3	22.7	28.9	11.3	9.1	12.96	18.5	11.7	19.7	-19.7	-19.7	-12.5	-5.9	-14.7	-4.7	128	131	132	134	137	140	5	4.3	4.6	3.6	4	3.6	0	0
3	51	F	5	N	1	K261	14	93	3	N	N	7.367	7.37	7.37	7.41	7.39		40.6	40.6	43.2	37.35	42.7		23.5	23.5	25.4	23.55	26.2		-2	-2	0	-1.4	1.1	-4.7	141	141.5	144	144	141		4.1	4.05	3.8	3.7	3.3		0	0
3	51	M	4	Y	1	J690.01	2	90	15	Y	N	7.05	7.28	7.36	7.07	7		11	30.27	31.33	49	54.8		3	14.6	18.1	14.32	13.47		-19.7	-12.4	-7.6	-16	-18.1		139	138	134.67	134.33	131.33		4.3	4.35	4.23	4.17	4.87		0	0
3	81	F	4	N	1	J159	18	63	3	N	N	7.236	7.22	7.29	7.29	7.29	7.31	29.2	33.68	46.97	52.63	52.7	50.25	12.5	13.95	22.83	25.27	25.73	25.45	-15.1	-14	-3.9	-1.5	-0.9	-1	144	137.5	137	138.33	137.67	138.5	3.7	3.95	4.1	3.77	3.73	3.9	0	0
3	61	M	5	Y	2	I602	11	93	7	N	N	7.4	7.36	7.44	7.43	7.48	7.43	25	24.95	26.63	30.6	27.53	31.2	15.5	14.35	18.17	20.38	20.6	20.83	-11.3	-11.2	-6.2	-4.1	-3.2	-3.6	137	138	137.33	137	143.33	145.67	4.1	4.4	4.23	4.4	3.7	3.27	0	0
3	79	F	21	Y	1	J159	10	84	11	N	N	7.343	7.35	7.36	7.34	7.34	7.42	39.3	36.77	35.4	38.07	36.07	30.67	21.5	20.33	20.3	20.3	19.63	20.23	-4.4	-5.5	-5.3	-5.8	-6.3	-4.4	147	144.33	139	138.33	137.67	136	3.7	3.7	3.57	3.7	3.63	3.93	0	0
3	65	M	2	N	2	J81	10	119	10	N	N	6.89	7.32	7.38	7.42			109	40.7	33.6	28.55			20.9	20.6	20	18.8			-4.7	-5.6	-5.3	-5.9	-6.3	-4.4	140		138.33	137			4.3		3.47	3.6			0
3	77	M	5	Y	2	I469	18	77	3	N	N	7.215	7.15	7.14	7.21	7.16	7.04	42.2	53.1	51.76	41.03	39.47	42.37	17.2	18.1	17.82	16.7	14.23	11.53	-10.8	-11	-11.3	-11.4	-14.6	-19.4	142	141	137.33	136	137	136.33	4.8	4.75	4.4	3.83	3.9	4.33	0	0
3	52	M	8	N	1	B004.01	14	124	3	N	N	7.342	7.34	7.33	7.36	7.41	7.41	21.3	30.83	29.2	31.6	28.33	27.63	11.7	16.55	15.7	18.13	18.1	17.77	-14.3	-9.5	-10.4	-7.5	-6.8	-7	136	135.67	135.33	136	136.67	136.67	4.2	3.9	4.57	4.5	4.23	4.27	0	0
3	78	M	3	Y	1	J690.01	13	61	8	N	N	7.192	7.19	7.29	7.38	7.42		41	44.23	43.5	33.27	32.6		15.9	17.1	21.3	20	21.2		-12.5	-11.3	-5.4	-5.3	-3.5	-7	135	137	138.33	138	139		3.8	3.43	3.83	3.6	3.5		0	1
3	70	M	2	Y	2	I213	17	103	3	N	Y	7.17	7.25	7.35	7.34			34	36.54	38.14	33.27			12.4	15.93	21.26	18.29			-12.6	-11.5	-4.5	-7.7	-3.5		135	138.5	139	146			3.8	3.85	4.23	3.9			0	0
3	89	M	4	Y	1	K830.01	10	54	11	N	N	7.256	7.2	7.25	7.16	7.1		24.2	35.73	43.78	66.85	77.97		10.8	13.93	18.95	23.98	24.4		-16.5	-14.2	-8.5	-4.9	-5.4		138	137.67	135.67	136.33	135.67		5.1	4.67	4.63	4.37	4.3		0	0
3	57	M	2	N	2	E872.01	3	84	0	N	N	6.98	7.32	7.39				22	28.33	36.73				5.2	15.75	22.53				-22.8	-10.6	-2.6	-4.9	-5.4		137	132.67	134.33				3.9	4.73	3.53				0	0
3	68	M	2	N	1	I802.01	17	88	3	Y	N	7.17	7.25	7.37	7.5			63	50.58	35.6	25.5			23.2	21.88	20.85	20.17			-5.5	-5.6	-4.7	-3.2			138	137.67	138.67	140			6.8	5.5	4.33	3.7			0	0
3	33	F	2	N	1	J159	12	115	3	N	Y	7.24	7.24	7.4	7.43			40.5	45.98	33.9	31.57			17.5	19.61	21.58	21.13			-10.1	-8.1	-3.5	-3.4			137	136	137.5	136.67			4.9	6.72	4.03	4.33			0	0
3	88	F	4	N	2	N179	7	82	14	N	N	7.36	7.31	7.41	7.38	7.39	7.47	21	38	29.53	35.57	33.77	26.5	11.9	19.1	18.87	20.93	20.63	19.4	-7.4	-7.4	-5.9	-4.4	-4.5	-4.5	135	135	137.33	137.67	137	138	4.9	3.9	3.77	3.7	3.5	3.6	0	0
3	56	M	2	Y	2	E872.01	4	80	14	N	N	6.8	6.95	6.97				11	18.02	46.53					4.65	10.78				-27.5	-27	-21.2	-4.4	-4.5	-4.5	143	141	141.33				5	5	4.93				0	0
3	91	M	5	Y	2	I219	6	78	15	N	N	7.292	7.35	7.35	7.37	7.28	7.36	30.9	29.78	37.33	40.73	39.14	33.4	15.1	16.5	21.27	23.53	18.08	19.03	-11.7	-9.4	-4.3	-2	-8.9	-6.6	140	136	134.33	133.67	131	130.33	4.3	3.73	3.73	3.73	3.87	3.93	0	0
3	79	F	10	Y	1	N390	11	98	10	N	N	7.326	7.32	7.38	7.39	7.36	7.35	46.3	45.1	38.3	34.63	33.9	35.77	24.4	23.5	22.9	20.93	19.35	19.87	-1.8	-2.8	-2.4	-4.3	-6.3	-5.9	153	150.33	140	135.67	137	136	3.6	3.47	3.87	3.6	3.87	3.83	0	0
3	60	M	26	Y	2	J8418.04	15	101	3	N	Y	7.247	7.28	7.34	7.33	7.34	7.4	43.8	41.86	38.57	40.16	38.59	37.57	19.3	19.86	21.17	21.28	21.17	23.21	-8.2	-7	-4.7	-4.9	-4.7	-1.9	142	140.33	137.67	138.5	136	136	4	4.1	3.93	4.45	5.1	4.9	0	0
3	53	F	3	N	2	I469	14	105	3	N	N	7.04	7.15	7.2	7.28	7.32		66	48.28	43.48	40.78	45.3		17.8	16.98	17.15	19.23	23.25		-19.4	-12	-11	-7.7	-3.1	-1.9	139	138	136.5	134.75	137		4.8	3.8	3.95	4	3.9		0	0
3	60	M	24	Y	2	R570	15	79	3	Y	Y	7.45	7.36	7.39	7.39	7.38	7.43	25.5	33.7	29.99	32.51	36.84	34.31	17.9	18.86	18.2	19.83	21.96	23.04	-6.3	-6.8	-7	-5.3	-3.4	-1.4	138	140	139.67	140.33	136.33	136	3.4	3.73	3.8	3.83	5.9	4.2	1	0
3	68	M	10	Y	1	I219	10	91	10	N	N	7.366	7.39	7.38	7.44	7.35	7.35	38.2	37.45	39.43	33.63	36.23	36.7	22.1	22.7	23.37	22.73	19.7	20.7	-3.5	-2.5	-2	-1.6	-6.1	-5	151	150.25	139	135.33	136.5	134.33	4.2	3.88	3.83	3.83	4.15	4.17	0	0
3	84	M	6	Y	1	A499	13	67	8	N	N	7.307	7.24	7.34	7.25	7.19	7.2	23.8	34.28	24.27	23.88	30.55	31.47	12	14.35	13.1	10.58	11.83	12.5	-14.5	-13.3	-12.9	-16.5	-16.6	-15.2	134	133	132.5	134	132.33	132.33	4.5	4.23	3.8	3.73	3.57	3.33	0	0
3	63	M	2	Y	2	I469	15	69	3	Y	Y	7.411	7.3	7.3	7.18			29.7	33.31	36.2	42.55			19.1	16.7	18	16.1			-5.8	-9.9	-8.6	-12.5	-16.6	-15.2	149	144	136.33	133.5			4.5	3.83	3.87	4.8			0	0
3	80	F	10	Y	2	N179	9	71	12	N	Y	7.42	7.43	7.45	7.45	7.37	7.39	24	22.37	25.73	28.94	40.13	39	15.7	15.13	17.73	19.84	23.5	23.53	-9	-9.3	-6.5	-4.4	-1.9	-1.7	134	135.67	137	140	137	137	3.7	3.63	3.3	3.13	3.73	3.63	0	0
3	85	F	13	Y	1	I320.04	6	86	15	N	N	7.26		7.39	7.41	7.43	7.44	21		25.64	32.53	31.03	28.28	9.4		15.84	20.87	20.8	19.13			-9.3	-3.9	-3.7	-5.3	133	136	134.33	130.67	128.33	133.67	4.9	4.8	3.87	3.7	3.57	3.87	0	0
3	77	F	7	N	2	G700	10	77	11	N	N	7.508	7.51	7.53		7.48	7.47	32.2	32.2	27.5		28.5	29.5	25.8	25.8	23		21.4	21.5	2.5	2.5	0		-2.3	-2.5	136	136.5			138.5		3.4	3.45			3.5		0	0
3	69	F	6	Y	1	J8418.04	5	100	15	N	N	7.436	7.4	7.39	7.39	7.41	7.41	33	38.43	39.27	40.23	39.27	37.65	22.4	24.03	24	24.43	25.1	24.15	-2	-0.9	-1.1	-0.7	0.2	-0.7	140	139	137.67	137	137.67	138.5	4.3	3.9	3.5	3.8	3.8	3.9	0	0
3	85	M	2	Y	2	S0650	18	85	3	N	Y	7.314	7.27	7.18				40.9	44.96	52.03				21	21	19.5				-5.4	-6.1	-9	-0.7	0.2	-0.7	135	133.5	133				4	4.3	4.3				0	0
3	79	M	10	Y	3	S36410	8	72	13	N	N	7.308	7.17	7.23	7.25	7.27	7.36	23.3	36.86	48.1	52.8	50.36	39.48	11.8	13.14	20.4	23.1	23	22.3	-14.7	-15.7	-7.4	-4.3	-4.2	-3.4	135	136	136.5	136	137.33	137.33	6.9	6.3	4.85	4.27	4.03	3.77	0	0
3	55	M	5	Y	2	N19	4	90	14	N	N	7.308	7.22	7.26	7.32	7.38	7.32	35.2	47.68	52.9	49.63	39	48.27	17.8	19.52	24.2	25.73	23.4	24.9	-8.7	-8.4	-3	-0.6	-1.9	-1.5	139	137.67	138.33	138	137.33	138	6.7	6.93	4.13	3.83	3.73	3.93	0	0
3	84	F	2	Y	2	G931	17	68	3	N	N	7.325	7.4	7.38				24.7	23.93	28.88				13	14.85	16.78				-13.2	-10.2	-8.6	-0.6	-1.9	-1.5	121	121.6	131.33				3.7	3.56	4.33				0	0
3	49	M	10	N	1	R572	14	79	3	N	Y	7.25	7.24	7.19	7.19	7.34	7.22	29	33.7	47.09	50.8	37.07	46.74	12.7	14.33	17.63	19.31	19.58	19.35	-13.9	-13.2	-10.9	-9.1	-6.5	-8.5	139	140	134.33	135.33	138	136.83	4.4	4.2	4.9	4.1	4.15	5.73	1	0
3	82	F	2	Y	2	K260	13	63	8	N	Y	7.317	7.34	7.32				51.8	37.15	30.3				26.7	20.37	15.6				0.3	-5.6	-10.7	-9.1			136	134.33	131.67				3.8	4.2	4.47				0	0
3	76	M	2	N	1	N390	18	58	3	N	N	7.19	7.38	7.45	7.48			49	30.33	31.53	26.8			18.7	18.2	21.9	20.35			-11.6	-7.2	-2.4	-3.3			142	136.67	137.33	137.5			4.1	3.8	3.77	3.75			0	0
[truncated: 44 more columns]
